# Supplementary material for: Web 2.0-Based Crowdsourcing for High-Quality Gold Standard Development in Clinical Natural Language Processing
Source: J Med Internet Res. 2013 Apr 2;15(4):e73. doi: 10.2196/jmir.2426 (PMC3636329; doi:10.2196/jmir.2426)
Supplement: Supplementary file 2 [file jmir_v15i4e73_app2.xls]

## Sheet: Medical named-entities
_unit_id	_created_at	_golden	_id	_missed	_started_at	_tainted	_channel	_trust	_worker_id	_country	_region	_city	_ip	medicationname	medicationnamemedicationtype	medicationtype	orig__golden	filename	id	medicationname_gold	medicationname_gold_reason	medicationtype_gold	medicationtype_gold_reason
181478495	2012-07-13 05:43:08	FALSE	519118365		2012-07-13 05:41:57	FALSE	amt	0.799	6566442	USA	CA	Oakland	107.37.121.192	[121-126,];[130-136,];[360-370,];[372-384,];[386-397,];[402-414,];	---	[198-208,];[223-252,];[326-331,];		NCT00001757	1	[121-126,];[130-136,];[360-370,];[372-384,];[386-397,];[402-414,];	Words should be highlighted as MedicationName:&lt;br&gt;&lt;span style="background-color:yellow"&gt;G-CSF&lt;/span&gt;&lt;br&gt; &lt;span style="background-color:yellow"&gt;GM-CSF&lt;/span&gt;&lt;br&gt; &lt;span style="background-color:yellow"&gt;miconazole&lt;/span&gt;&lt;br&gt; &lt;span style="background-color:yellow"&gt;ketoconazole&lt;/span&gt;&lt;br&gt; &lt;span style="background-color:yello…	[70-81,];[198-219,];[223-252,];[326-349,];	Words should be highlighted as MedicationType:&lt;br&gt;&lt;span style="background-color:limegreen"&gt;medications&lt;/span&gt;&lt;br&gt; &lt;span style="background-color:limegreen"&gt;antifungal medication&lt;/span&gt;&lt;br&gt; &lt;span style="background-color:limegreen"&gt;white blood cell transfusions&lt;/span&gt;&lt;br&gt; &lt;span style="background-color:limegreen"&gt;azole antifungal agent…
181478495	2012-07-14 18:44:34	FALSE	519725492		2012-07-14 18:43:48	FALSE	amt	0.7736	2296115	USA	WI	Milwaukee	76.229.182.246	[121-126,];[130-136,];[360-370,];[372-384,];[386-397,];[402-414,];	---	[70-81,];[198-219,];[326-349,];		NCT00001757	1	[121-126,];[130-136,];[360-370,];[372-384,];[386-397,];[402-414,];	Words should be highlighted as MedicationName:&lt;br&gt;&lt;span style="background-color:yellow"&gt;G-CSF&lt;/span&gt;&lt;br&gt; &lt;span style="background-color:yellow"&gt;GM-CSF&lt;/span&gt;&lt;br&gt; &lt;span style="background-color:yellow"&gt;miconazole&lt;/span&gt;&lt;br&gt; &lt;span style="background-color:yellow"&gt;ketoconazole&lt;/span&gt;&lt;br&gt; &lt;span style="background-color:yello…	[70-81,];[198-219,];[223-252,];[326-349,];	Words should be highlighted as MedicationType:&lt;br&gt;&lt;span style="background-color:limegreen"&gt;medications&lt;/span&gt;&lt;br&gt; &lt;span style="background-color:limegreen"&gt;antifungal medication&lt;/span&gt;&lt;br&gt; &lt;span style="background-color:limegreen"&gt;white blood cell transfusions&lt;/span&gt;&lt;br&gt; &lt;span style="background-color:limegreen"&gt;azole antifungal agent…
181478495	2012-07-14 21:56:27	FALSE	519796420		2012-07-14 21:55:52	FALSE	amt	0.8676	9978919	GBR	Q5	York	94.14.220.217	[121-126,];[130-136,];[360-370,];[372-384,];[386-397,];[402-414,];	---	[198-219,];[326-349,];		NCT00001757	1	[121-126,];[130-136,];[360-370,];[372-384,];[386-397,];[402-414,];	Words should be highlighted as MedicationName:&lt;br&gt;&lt;span style="background-color:yellow"&gt;G-CSF&lt;/span&gt;&lt;br&gt; &lt;span style="background-color:yellow"&gt;GM-CSF&lt;/span&gt;&lt;br&gt; &lt;span style="background-color:yellow"&gt;miconazole&lt;/span&gt;&lt;br&gt; &lt;span style="background-color:yellow"&gt;ketoconazole&lt;/span&gt;&lt;br&gt; &lt;span style="background-color:yello…	[70-81,];[198-219,];[223-252,];[326-349,];	Words should be highlighted as MedicationType:&lt;br&gt;&lt;span style="background-color:limegreen"&gt;medications&lt;/span&gt;&lt;br&gt; &lt;span style="background-color:limegreen"&gt;antifungal medication&lt;/span&gt;&lt;br&gt; &lt;span style="background-color:limegreen"&gt;white blood cell transfusions&lt;/span&gt;&lt;br&gt; &lt;span style="background-color:limegreen"&gt;azole antifungal agent…
181478495	2012-07-14 23:11:12	FALSE	519820920		2012-07-14 23:09:54	FALSE	amt	0.7143	668592	USA	KY	Elizabethtown	173.191.6.159	[121-126,];[130-136,];[360-370,];[372-384,];[386-397,];[402-414,];	---	[70-81,];[189-219,];		NCT00001757	1	[121-126,];[130-136,];[360-370,];[372-384,];[386-397,];[402-414,];	Words should be highlighted as MedicationName:&lt;br&gt;&lt;span style="background-color:yellow"&gt;G-CSF&lt;/span&gt;&lt;br&gt; &lt;span style="background-color:yellow"&gt;GM-CSF&lt;/span&gt;&lt;br&gt; &lt;span style="background-color:yellow"&gt;miconazole&lt;/span&gt;&lt;br&gt; &lt;span style="background-color:yellow"&gt;ketoconazole&lt;/span&gt;&lt;br&gt; &lt;span style="background-color:yello…	[70-81,];[198-219,];[223-252,];[326-349,];	Words should be highlighted as MedicationType:&lt;br&gt;&lt;span style="background-color:limegreen"&gt;medications&lt;/span&gt;&lt;br&gt; &lt;span style="background-color:limegreen"&gt;antifungal medication&lt;/span&gt;&lt;br&gt; &lt;span style="background-color:limegreen"&gt;white blood cell transfusions&lt;/span&gt;&lt;br&gt; &lt;span style="background-color:limegreen"&gt;azole antifungal agent…
181478495	2012-07-15 10:02:09	FALSE	519999057		2012-07-15 10:01:18	FALSE	amt	0.7311	5339267	USA	WA	Everett	50.54.163.28	[121-126,];[130-136,];[360-370,];[372-384,];[386-397,];[402-414,];	---	[70-81,];[198-219,];[223-252,];[326-349,];		NCT00001757	1	[121-126,];[130-136,];[360-370,];[372-384,];[386-397,];[402-414,];	Words should be highlighted as MedicationName:&lt;br&gt;&lt;span style="background-color:yellow"&gt;G-CSF&lt;/span&gt;&lt;br&gt; &lt;span style="background-color:yellow"&gt;GM-CSF&lt;/span&gt;&lt;br&gt; &lt;span style="background-color:yellow"&gt;miconazole&lt;/span&gt;&lt;br&gt; &lt;span style="background-color:yellow"&gt;ketoconazole&lt;/span&gt;&lt;br&gt; &lt;span style="background-color:yello…	[70-81,];[198-219,];[223-252,];[326-349,];	Words should be highlighted as MedicationType:&lt;br&gt;&lt;span style="background-color:limegreen"&gt;medications&lt;/span&gt;&lt;br&gt; &lt;span style="background-color:limegreen"&gt;antifungal medication&lt;/span&gt;&lt;br&gt; &lt;span style="background-color:limegreen"&gt;white blood cell transfusions&lt;/span&gt;&lt;br&gt; &lt;span style="background-color:limegreen"&gt;azole antifungal agent…
181478496	2012-07-13 02:29:15	FALSE	519051913		2012-07-13 02:28:36	FALSE	amt	0.6471	8861226	USA	VA	Chesapeake	70.186.215.253	[381-393,];	---			NCT00001757	2	[381-393,];	Words should be highlighted as MedicationName:&lt;br&gt;&lt;span style="background-color:yellow"&gt;Voriconazole&lt;/span&gt;&lt;br&gt;		Words should be highlighted as MedicationType:&lt;br&gt;
181478496	2012-07-13 04:57:04	FALSE	519104871		2012-07-13 04:55:55	FALSE	amt	0.7778	2544628	USA	NY	Long Beach	24.186.141.207	[381-393,];	---			NCT00001757	2	[381-393,];	Words should be highlighted as MedicationName:&lt;br&gt;&lt;span style="background-color:yellow"&gt;Voriconazole&lt;/span&gt;&lt;br&gt;		Words should be highlighted as MedicationType:&lt;br&gt;
181478496	2012-07-13 15:28:51	FALSE	519263594		2012-07-13 15:27:25	FALSE	amt	0.9167	10052068	GBR	O8	Walsall	88.104.73.155	[381-393,];	---	[261-268,];		NCT00001757	2	[381-393,];	Words should be highlighted as MedicationName:&lt;br&gt;&lt;span style="background-color:yellow"&gt;Voriconazole&lt;/span&gt;&lt;br&gt;		Words should be highlighted as MedicationType:&lt;br&gt;
181478496	2012-07-14 19:57:35	FALSE	519756161		2012-07-14 19:57:08	FALSE	amt	0.75	10396233	USA	CA	San Jose	173.245.64.228	[381-393,];	---			NCT00001757	2	[381-393,];	Words should be highlighted as MedicationName:&lt;br&gt;&lt;span style="background-color:yellow"&gt;Voriconazole&lt;/span&gt;&lt;br&gt;		Words should be highlighted as MedicationType:&lt;br&gt;
181478496	2012-07-14 20:50:41	FALSE	519775231		2012-07-14 20:50:24	FALSE	amt	0.7311	5339267	USA	WA	Everett	50.54.163.28	[381-393,];	---			NCT00001757	2	[381-393,];	Words should be highlighted as MedicationName:&lt;br&gt;&lt;span style="background-color:yellow"&gt;Voriconazole&lt;/span&gt;&lt;br&gt;		Words should be highlighted as MedicationType:&lt;br&gt;
181478497	2012-07-13 00:37:16	FALSE	519009515		2012-07-13 00:37:05	FALSE	amt	0.6824	7918256	GBR	L3	Rotherham	82.38.155.246		---	[83-93,];		NCT00001873	3		Words should be highlighted as MedicationName:&lt;br&gt;	[314-325,];	Words should be highlighted as MedicationType:&lt;br&gt;&lt;span style="background-color:limegreen"&gt;transfusion&lt;/span&gt;&lt;br&gt;
181478497	2012-07-13 11:45:02	FALSE	519200669		2012-07-13 11:44:37	FALSE	amt	0.7727	2553672	USA	IA	Quasqueton	208.126.63.147		---			NCT00001873	3		Words should be highlighted as MedicationName:&lt;br&gt;	[314-325,];	Words should be highlighted as MedicationType:&lt;br&gt;&lt;span style="background-color:limegreen"&gt;transfusion&lt;/span&gt;&lt;br&gt;
181478497	2012-07-13 16:16:11	FALSE	519277617		2012-07-13 16:15:39	FALSE	amt	1	41713	USA	AL	Flat Rock	64.178.224.138		---			NCT00001873	3		Words should be highlighted as MedicationName:&lt;br&gt;	[314-325,];	Words should be highlighted as MedicationType:&lt;br&gt;&lt;span style="background-color:limegreen"&gt;transfusion&lt;/span&gt;&lt;br&gt;
181478497	2012-07-14 07:58:16	FALSE	519565902		2012-07-14 07:58:00	FALSE	amt	0.85	10314233	CAN	ON	York	108.162.174.156		---			NCT00001873	3		Words should be highlighted as MedicationName:&lt;br&gt;	[314-325,];	Words should be highlighted as MedicationType:&lt;br&gt;&lt;span style="background-color:limegreen"&gt;transfusion&lt;/span&gt;&lt;br&gt;
181478497	2012-07-15 18:52:00	FALSE	520130172		2012-07-15 18:51:40	FALSE	amt	0.7778	7374141	USA	AL	Florence	71.207.173.159		---			NCT00001873	3		Words should be highlighted as MedicationName:&lt;br&gt;	[314-325,];	Words should be highlighted as MedicationType:&lt;br&gt;&lt;span style="background-color:limegreen"&gt;transfusion&lt;/span&gt;&lt;br&gt;
181478498	2012-07-13 03:42:58	FALSE	519077046		2012-07-13 03:42:33	FALSE	amt	0.7891	43464	USA	OH	Holland	72.241.120.142	[172-183,];	---	[350-362,];		NCT00001873	4	[172-193,];	Words should be highlighted as MedicationName:&lt;br&gt;&lt;span style="background-color:yellow"&gt;fludarabine treatment&lt;/span&gt;&lt;br&gt;	[350-362,];	Words should be highlighted as MedicationType:&lt;br&gt;&lt;span style="background-color:limegreen"&gt;chemotherapy&lt;/span&gt;&lt;br&gt;
181478498	2012-07-13 13:48:27	FALSE	519233025		2012-07-13 13:48:10	FALSE	amt	0.85	10330946	USA	CT	Windsor	99.146.124.185	[172-183,];	---	[350-362,];		NCT00001873	4	[172-193,];	Words should be highlighted as MedicationName:&lt;br&gt;&lt;span style="background-color:yellow"&gt;fludarabine treatment&lt;/span&gt;&lt;br&gt;	[350-362,];	Words should be highlighted as MedicationType:&lt;br&gt;&lt;span style="background-color:limegreen"&gt;chemotherapy&lt;/span&gt;&lt;br&gt;
181478498	2012-07-14 01:41:29	FALSE	519450340		2012-07-14 01:40:56	FALSE	amt	0.9	2173664	USA	WA	Seattle	216.254.20.120	[172-183,];	---	[350-362,];		NCT00001873	4	[172-193,];	Words should be highlighted as MedicationName:&lt;br&gt;&lt;span style="background-color:yellow"&gt;fludarabine treatment&lt;/span&gt;&lt;br&gt;	[350-362,];	Words should be highlighted as MedicationType:&lt;br&gt;&lt;span style="background-color:limegreen"&gt;chemotherapy&lt;/span&gt;&lt;br&gt;
181478498	2012-07-14 15:04:00	FALSE	519661473		2012-07-14 15:03:48	FALSE	amt	0.7037	9898098	USA	MD	Aberdeen	108.15.124.207		---	[350-362,];		NCT00001873	4	[172-193,];	Words should be highlighted as MedicationName:&lt;br&gt;&lt;span style="background-color:yellow"&gt;fludarabine treatment&lt;/span&gt;&lt;br&gt;	[350-362,];	Words should be highlighted as MedicationType:&lt;br&gt;&lt;span style="background-color:limegreen"&gt;chemotherapy&lt;/span&gt;&lt;br&gt;
181478498	2012-07-14 20:25:49	FALSE	519769473		2012-07-14 20:25:24	FALSE	amt	0.7736	2296115	USA	WI	Milwaukee	76.229.182.246	[172-183,];	---	[350-362,];		NCT00001873	4	[172-193,];	Words should be highlighted as MedicationName:&lt;br&gt;&lt;span style="background-color:yellow"&gt;fludarabine treatment&lt;/span&gt;&lt;br&gt;	[350-362,];	Words should be highlighted as MedicationType:&lt;br&gt;&lt;span style="background-color:limegreen"&gt;chemotherapy&lt;/span&gt;&lt;br&gt;
181478499	2012-07-13 00:48:07	FALSE	519012782		2012-07-13 00:47:55	FALSE	amt	0.6824	7918256	GBR	L3	Rotherham	82.38.155.246	[15-20,];	---			NCT00001873	5	[15-20,];	Words should be highlighted as MedicationName:&lt;br&gt;&lt;span style="background-color:yellow"&gt;G-CSF&lt;/span&gt;&lt;br&gt;		Words should be highlighted as MedicationType:&lt;br&gt;
181478499	2012-07-13 04:36:41	FALSE	519096561		2012-07-13 04:36:31	FALSE	amt	0.7891	43464	USA	OH	Holland	72.241.120.142	[15-20,];	---			NCT00001873	5	[15-20,];	Words should be highlighted as MedicationName:&lt;br&gt;&lt;span style="background-color:yellow"&gt;G-CSF&lt;/span&gt;&lt;br&gt;		Words should be highlighted as MedicationType:&lt;br&gt;
181478499	2012-07-14 07:06:39	FALSE	519553521		2012-07-14 07:06:11	FALSE	amt	0.7311	5339267	USA	WA	Everett	50.54.163.28		---			NCT00001873	5	[15-20,];	Words should be highlighted as MedicationName:&lt;br&gt;&lt;span style="background-color:yellow"&gt;G-CSF&lt;/span&gt;&lt;br&gt;		Words should be highlighted as MedicationType:&lt;br&gt;
181478499	2012-07-14 23:48:55	FALSE	519830726		2012-07-14 23:47:32	FALSE	amt	0.7692	10293489	USA	CA	Oxnard	108.0.226.227		---	[15-20,];		NCT00001873	5	[15-20,];	Words should be highlighted as MedicationName:&lt;br&gt;&lt;span style="background-color:yellow"&gt;G-CSF&lt;/span&gt;&lt;br&gt;		Words should be highlighted as MedicationType:&lt;br&gt;
181478499	2012-07-15 01:23:09	FALSE	519858162		2012-07-15 01:22:21	FALSE	amt	0.8462	9677200	USA	PA	Bangor	208.111.221.55	[15-20,];	---			NCT00001873	5	[15-20,];	Words should be highlighted as MedicationName:&lt;br&gt;&lt;span style="background-color:yellow"&gt;G-CSF&lt;/span&gt;&lt;br&gt;		Words should be highlighted as MedicationType:&lt;br&gt;
181478500	2012-07-13 01:01:40	FALSE	519016547		2012-07-13 01:01:06	FALSE	amt	0.7311	5339267	USA	WA	Everett	50.54.163.28	[560-572,];	---	[173-176,];[547-559,];		NCT00001873	6	[560-572,];	Words should be highlighted as MedicationName:&lt;br&gt;&lt;span style="background-color:yellow"&gt;Cyclosporine&lt;/span&gt;&lt;br&gt;	[547-559,];	Words should be highlighted as MedicationType:&lt;br&gt;&lt;span style="background-color:limegreen"&gt;Cyclosporins&lt;/span&gt;&lt;br&gt;
181478500	2012-07-13 03:16:40	FALSE	519068402		2012-07-13 03:16:10	FALSE	amt	0.7891	43464	USA	OH	Holland	72.241.120.142	[560-572,];	---	[173-186,];[547-559,];		NCT00001873	6	[560-572,];	Words should be highlighted as MedicationName:&lt;br&gt;&lt;span style="background-color:yellow"&gt;Cyclosporine&lt;/span&gt;&lt;br&gt;	[547-559,];	Words should be highlighted as MedicationType:&lt;br&gt;&lt;span style="background-color:limegreen"&gt;Cyclosporins&lt;/span&gt;&lt;br&gt;
181478500	2012-07-13 21:31:09	FALSE	519364959		2012-07-13 21:30:41	FALSE	amt	1	9838842	GBR	V2	Glasgow	81.106.29.147	[560-572,];	---	[547-559,];		NCT00001873	6	[560-572,];	Words should be highlighted as MedicationName:&lt;br&gt;&lt;span style="background-color:yellow"&gt;Cyclosporine&lt;/span&gt;&lt;br&gt;	[547-559,];	Words should be highlighted as MedicationType:&lt;br&gt;&lt;span style="background-color:limegreen"&gt;Cyclosporins&lt;/span&gt;&lt;br&gt;
181478500	2012-07-14 19:09:38	FALSE	519736362		2012-07-14 19:09:02	FALSE	amt	0.9	2173664	USA	WA	Seattle	216.254.20.120	[560-572,];	---	[547-559,];		NCT00001873	6	[560-572,];	Words should be highlighted as MedicationName:&lt;br&gt;&lt;span style="background-color:yellow"&gt;Cyclosporine&lt;/span&gt;&lt;br&gt;	[547-559,];	Words should be highlighted as MedicationType:&lt;br&gt;&lt;span style="background-color:limegreen"&gt;Cyclosporins&lt;/span&gt;&lt;br&gt;
181478500	2012-07-14 21:46:52	FALSE	519792939		2012-07-14 21:46:13	FALSE	amt	0.7516	4783	USA	SD	Belle Fourche	64.179.188.158	[560-572,];	---	[547-559,];		NCT00001873	6	[560-572,];	Words should be highlighted as MedicationName:&lt;br&gt;&lt;span style="background-color:yellow"&gt;Cyclosporine&lt;/span&gt;&lt;br&gt;	[547-559,];	Words should be highlighted as MedicationType:&lt;br&gt;&lt;span style="background-color:limegreen"&gt;Cyclosporins&lt;/span&gt;&lt;br&gt;
181478501	2012-07-13 14:27:23	FALSE	519244784		2012-07-13 14:26:10	FALSE	amt	1	10289281	USA	OH	Akron	130.101.90.175	[158-165,];[211-218,];	---			NCT00001918	7	[158-165,];[211-218,];[327-339,];[484-503,];	Words should be highlighted as MedicationName:&lt;br&gt;&lt;span style="background-color:yellow"&gt;L-5-HTP&lt;/span&gt;&lt;br&gt; &lt;span style="background-color:yellow"&gt;5-L-HTP&lt;/span&gt;&lt;br&gt; &lt;span style="background-color:yellow"&gt;L-tyrptophan&lt;/span&gt;&lt;br&gt; &lt;span style="background-color:yellow"&gt;5-Hydroxytryptophan&lt;/span&gt;&lt;br&gt;		Words should be highlighted as MedicationType:&lt;br&gt;
181478501	2012-07-13 15:23:45	FALSE	519261888		2012-07-13 15:23:23	FALSE	amt	0.8333	2793302	USA	NC	Statesville	71.75.194.39		---			NCT00001918	7	[158-165,];[211-218,];[327-339,];[484-503,];	Words should be highlighted as MedicationName:&lt;br&gt;&lt;span style="background-color:yellow"&gt;L-5-HTP&lt;/span&gt;&lt;br&gt; &lt;span style="background-color:yellow"&gt;5-L-HTP&lt;/span&gt;&lt;br&gt; &lt;span style="background-color:yellow"&gt;L-tyrptophan&lt;/span&gt;&lt;br&gt; &lt;span style="background-color:yellow"&gt;5-Hydroxytryptophan&lt;/span&gt;&lt;br&gt;		Words should be highlighted as MedicationType:&lt;br&gt;
181478501	2012-07-14 00:06:08	FALSE	519415323		2012-07-14 00:05:36	FALSE	amt	0.799	6566442	USA	CA	Concord	107.36.70.27	[158-165,];	---			NCT00001918	7	[158-165,];[211-218,];[327-339,];[484-503,];	Words should be highlighted as MedicationName:&lt;br&gt;&lt;span style="background-color:yellow"&gt;L-5-HTP&lt;/span&gt;&lt;br&gt; &lt;span style="background-color:yellow"&gt;5-L-HTP&lt;/span&gt;&lt;br&gt; &lt;span style="background-color:yellow"&gt;L-tyrptophan&lt;/span&gt;&lt;br&gt; &lt;span style="background-color:yellow"&gt;5-Hydroxytryptophan&lt;/span&gt;&lt;br&gt;		Words should be highlighted as MedicationType:&lt;br&gt;
181478501	2012-07-15 03:32:02	FALSE	519896306		2012-07-15 03:31:31	FALSE	amt	0.8507	189864	USA	CO	Denver	67.190.24.86		---			NCT00001918	7	[158-165,];[211-218,];[327-339,];[484-503,];	Words should be highlighted as MedicationName:&lt;br&gt;&lt;span style="background-color:yellow"&gt;L-5-HTP&lt;/span&gt;&lt;br&gt; &lt;span style="background-color:yellow"&gt;5-L-HTP&lt;/span&gt;&lt;br&gt; &lt;span style="background-color:yellow"&gt;L-tyrptophan&lt;/span&gt;&lt;br&gt; &lt;span style="background-color:yellow"&gt;5-Hydroxytryptophan&lt;/span&gt;&lt;br&gt;		Words should be highlighted as MedicationType:&lt;br&gt;
181478501	2012-07-15 06:08:39	FALSE	519948767		2012-07-15 06:07:59	FALSE	amt	0.75	9845403	AUS	4	Brisbane	60.242.250.28	[158-165,];[211-218,];[484-503,];	---			NCT00001918	7	[158-165,];[211-218,];[327-339,];[484-503,];	Words should be highlighted as MedicationName:&lt;br&gt;&lt;span style="background-color:yellow"&gt;L-5-HTP&lt;/span&gt;&lt;br&gt; &lt;span style="background-color:yellow"&gt;5-L-HTP&lt;/span&gt;&lt;br&gt; &lt;span style="background-color:yellow"&gt;L-tyrptophan&lt;/span&gt;&lt;br&gt; &lt;span style="background-color:yellow"&gt;5-Hydroxytryptophan&lt;/span&gt;&lt;br&gt;		Words should be highlighted as MedicationType:&lt;br&gt;
181478502	2012-07-13 01:41:10	FALSE	519032858		2012-07-13 01:40:46	FALSE	amt	1	10059975	USA	NY	New York	66.65.99.33	[817-833,];	---	[131-139,];[141-175,];[249-262,];		NCT00002059	8	[817-833,];	Words should be highlighted as MedicationName:&lt;br&gt;&lt;span style="background-color:yellow"&gt;Inosine Pranobex&lt;/span&gt;&lt;br&gt;	[131-139,];[141-175,];[249-262,];[415-425,];[470-483,];	Words should be highlighted as MedicationType:&lt;br&gt;&lt;span style="background-color:limegreen"&gt;steroids&lt;/span&gt;&lt;br&gt; &lt;span style="background-color:limegreen"&gt;cytotoxic immunosuppressive agents&lt;/span&gt;&lt;br&gt; &lt;span style="background-color:limegreen"&gt;immunotherapy&lt;/span&gt;&lt;br&gt; &lt;span style="background-color:limegreen"&gt;Medication&lt;/span&gt;&lt;b…
181478502	2012-07-14 17:29:29	FALSE	519704301		2012-07-14 17:28:46	FALSE	amt	0.799	6566442	USA	CA	Arcadia	64.134.222.202	[817-824,];[825-833,];	---	[131-139,];[141-175,];[249-262,];[415-425,];		NCT00002059	8	[817-833,];	Words should be highlighted as MedicationName:&lt;br&gt;&lt;span style="background-color:yellow"&gt;Inosine Pranobex&lt;/span&gt;&lt;br&gt;	[131-139,];[141-175,];[249-262,];[415-425,];[470-483,];	Words should be highlighted as MedicationType:&lt;br&gt;&lt;span style="background-color:limegreen"&gt;steroids&lt;/span&gt;&lt;br&gt; &lt;span style="background-color:limegreen"&gt;cytotoxic immunosuppressive agents&lt;/span&gt;&lt;br&gt; &lt;span style="background-color:limegreen"&gt;immunotherapy&lt;/span&gt;&lt;br&gt; &lt;span style="background-color:limegreen"&gt;Medication&lt;/span&gt;&lt;b…
181478502	2012-07-14 19:48:36	FALSE	519751208		2012-07-14 19:48:02	FALSE	amt	0.7311	5339267	USA	WA	Everett	50.54.163.28	[817-833,];	---	[131-139,];[141-175,];[249-262,];[415-425,];[470-483,];		NCT00002059	8	[817-833,];	Words should be highlighted as MedicationName:&lt;br&gt;&lt;span style="background-color:yellow"&gt;Inosine Pranobex&lt;/span&gt;&lt;br&gt;	[131-139,];[141-175,];[249-262,];[415-425,];[470-483,];	Words should be highlighted as MedicationType:&lt;br&gt;&lt;span style="background-color:limegreen"&gt;steroids&lt;/span&gt;&lt;br&gt; &lt;span style="background-color:limegreen"&gt;cytotoxic immunosuppressive agents&lt;/span&gt;&lt;br&gt; &lt;span style="background-color:limegreen"&gt;immunotherapy&lt;/span&gt;&lt;br&gt; &lt;span style="background-color:limegreen"&gt;Medication&lt;/span&gt;&lt;b…
181478502	2012-07-15 02:17:31	FALSE	519873288		2012-07-15 02:17:03	FALSE	amt	0.8507	189864	USA	CO	Denver	67.190.24.86	[817-833,];	---	[131-139,];[141-175,];[184-196,];[249-262,];[415-425,];		NCT00002059	8	[817-833,];	Words should be highlighted as MedicationName:&lt;br&gt;&lt;span style="background-color:yellow"&gt;Inosine Pranobex&lt;/span&gt;&lt;br&gt;	[131-139,];[141-175,];[249-262,];[415-425,];[470-483,];	Words should be highlighted as MedicationType:&lt;br&gt;&lt;span style="background-color:limegreen"&gt;steroids&lt;/span&gt;&lt;br&gt; &lt;span style="background-color:limegreen"&gt;cytotoxic immunosuppressive agents&lt;/span&gt;&lt;br&gt; &lt;span style="background-color:limegreen"&gt;immunotherapy&lt;/span&gt;&lt;br&gt; &lt;span style="background-color:limegreen"&gt;Medication&lt;/span&gt;&lt;b…
181478502	2012-07-15 16:18:37	FALSE	520085031		2012-07-15 16:17:38	FALSE	amt	0.8571	927628	CAN	NB	Moncton	142.167.210.202	[131-139,];[184-196,];[817-824,];[825-833,];	---	[141-175,];[249-262,];[415-425,];[470-483,];[791-807,];		NCT00002059	8	[817-833,];	Words should be highlighted as MedicationName:&lt;br&gt;&lt;span style="background-color:yellow"&gt;Inosine Pranobex&lt;/span&gt;&lt;br&gt;	[131-139,];[141-175,];[249-262,];[415-425,];[470-483,];	Words should be highlighted as MedicationType:&lt;br&gt;&lt;span style="background-color:limegreen"&gt;steroids&lt;/span&gt;&lt;br&gt; &lt;span style="background-color:limegreen"&gt;cytotoxic immunosuppressive agents&lt;/span&gt;&lt;br&gt; &lt;span style="background-color:limegreen"&gt;immunotherapy&lt;/span&gt;&lt;br&gt; &lt;span style="background-color:limegreen"&gt;Medication&lt;/span&gt;&lt;b…
181478503	2012-07-13 02:50:02	FALSE	519059461		2012-07-13 02:49:49	FALSE	amt	0.7891	43464	USA	OH	Holland	72.241.120.142	[215-225,];	---			NCT00002142	9	[215-225,];	Words should be highlighted as MedicationName:&lt;br&gt;&lt;span style="background-color:yellow"&gt;probenecid&lt;/span&gt;&lt;br&gt;		Words should be highlighted as MedicationType:&lt;br&gt;
181478503	2012-07-13 21:43:27	FALSE	519368415		2012-07-13 21:43:15	FALSE	amt	0.9444	10359927	USA	GA	Athens	96.32.128.25	[215-225,];	---			NCT00002142	9	[215-225,];	Words should be highlighted as MedicationName:&lt;br&gt;&lt;span style="background-color:yellow"&gt;probenecid&lt;/span&gt;&lt;br&gt;		Words should be highlighted as MedicationType:&lt;br&gt;
181478503	2012-07-15 00:13:32	FALSE	519838545		2012-07-15 00:13:15	FALSE	amt	0.9091	161105	USA	CA	Santa Clara	24.6.17.164	[215-225,];	---			NCT00002142	9	[215-225,];	Words should be highlighted as MedicationName:&lt;br&gt;&lt;span style="background-color:yellow"&gt;probenecid&lt;/span&gt;&lt;br&gt;		Words should be highlighted as MedicationType:&lt;br&gt;
181478503	2012-07-15 02:57:19	FALSE	519885441		2012-07-15 02:56:56	FALSE	amt	0.8507	189864	USA	CO	Denver	67.190.24.86	[215-225,];	---			NCT00002142	9	[215-225,];	Words should be highlighted as MedicationName:&lt;br&gt;&lt;span style="background-color:yellow"&gt;probenecid&lt;/span&gt;&lt;br&gt;		Words should be highlighted as MedicationType:&lt;br&gt;
181478503	2012-07-15 18:51:06	FALSE	520129959		2012-07-15 18:50:54	FALSE	amt	0.9167	10052068	GBR	Q3	Wolverhampton	88.104.64.141	[215-225,];	---			NCT00002142	9	[215-225,];	Words should be highlighted as MedicationName:&lt;br&gt;&lt;span style="background-color:yellow"&gt;probenecid&lt;/span&gt;&lt;br&gt;		Words should be highlighted as MedicationType:&lt;br&gt;
181478504	2012-07-14 01:11:15	FALSE	519437398		2012-07-14 01:10:18	FALSE	amt	0.8507	189864	USA	CO	Denver	67.190.24.86	[48-59,];[63-72,];[125-139,];[175-185,];[190-213,];[218-248,];[655-665,];[666-675,];	---	[144-170,];[259-277,];[288-333,];		NCT00002142	10	[48-59,];[63-72,];[125-139,];[175-185,];[202-213,];[218-248,];[390-395,];[655-665,];[666-675,];	Words should be highlighted as MedicationName:&lt;br&gt;&lt;span style="background-color:yellow"&gt;Ganciclovir&lt;/span&gt;&lt;br&gt; &lt;span style="background-color:yellow"&gt;foscarnet&lt;/span&gt;&lt;br&gt; &lt;span style="background-color:yellow"&gt;Amphotericin B&lt;/span&gt;&lt;br&gt; &lt;span style="background-color:yellow"&gt;Vidarabine&lt;/span&gt;&lt;br&gt; &lt;span style="background-…	[144-170,];[259-277,];	Words should be highlighted as MedicationType:&lt;br&gt;&lt;span style="background-color:limegreen"&gt;Aminoglycoside antibiotics&lt;/span&gt;&lt;br&gt; &lt;span style="background-color:limegreen"&gt;nephrotoxic agents&lt;/span&gt;&lt;br&gt;
181478504	2012-07-14 18:21:13	FALSE	519718677		2012-07-14 18:20:20	FALSE	amt	0.9444	10359927	USA	GA	Athens	96.32.128.25	[125-139,];[175-185,];[218-248,];[655-665,];[666-675,];	---	[144-170,];[190-213,];[259-277,];[288-310,];		NCT00002142	10	[48-59,];[63-72,];[125-139,];[175-185,];[202-213,];[218-248,];[390-395,];[655-665,];[666-675,];	Words should be highlighted as MedicationName:&lt;br&gt;&lt;span style="background-color:yellow"&gt;Ganciclovir&lt;/span&gt;&lt;br&gt; &lt;span style="background-color:yellow"&gt;foscarnet&lt;/span&gt;&lt;br&gt; &lt;span style="background-color:yellow"&gt;Amphotericin B&lt;/span&gt;&lt;br&gt; &lt;span style="background-color:yellow"&gt;Vidarabine&lt;/span&gt;&lt;br&gt; &lt;span style="background-…	[144-170,];[259-277,];	Words should be highlighted as MedicationType:&lt;br&gt;&lt;span style="background-color:limegreen"&gt;Aminoglycoside antibiotics&lt;/span&gt;&lt;br&gt; &lt;span style="background-color:limegreen"&gt;nephrotoxic agents&lt;/span&gt;&lt;br&gt;
181478504	2012-07-14 19:01:34	FALSE	519733529		2012-07-14 18:59:45	FALSE	amt	0.7778	7374141	USA	AL	Florence	71.207.173.159	[48-59,];[63-72,];[125-139,];[175-185,];[655-665,];[666-675,];	---	[144-170,];[190-213,];[259-277,];[288-310,];		NCT00002142	10	[48-59,];[63-72,];[125-139,];[175-185,];[202-213,];[218-248,];[390-395,];[655-665,];[666-675,];	Words should be highlighted as MedicationName:&lt;br&gt;&lt;span style="background-color:yellow"&gt;Ganciclovir&lt;/span&gt;&lt;br&gt; &lt;span style="background-color:yellow"&gt;foscarnet&lt;/span&gt;&lt;br&gt; &lt;span style="background-color:yellow"&gt;Amphotericin B&lt;/span&gt;&lt;br&gt; &lt;span style="background-color:yellow"&gt;Vidarabine&lt;/span&gt;&lt;br&gt; &lt;span style="background-…	[144-170,];[259-277,];	Words should be highlighted as MedicationType:&lt;br&gt;&lt;span style="background-color:limegreen"&gt;Aminoglycoside antibiotics&lt;/span&gt;&lt;br&gt; &lt;span style="background-color:limegreen"&gt;nephrotoxic agents&lt;/span&gt;&lt;br&gt;
181478504	2012-07-15 02:16:42	FALSE	519873067		2012-07-15 02:15:32	FALSE	amt	0.7311	5339267	USA	WA	Everett	50.54.163.28	[48-59,];[63-72,];[125-139,];[175-185,];[202-213,];[218-248,];[655-665,];[666-675,];	---	[144-170,];[259-277,];[398-402,];		NCT00002142	10	[48-59,];[63-72,];[125-139,];[175-185,];[202-213,];[218-248,];[390-395,];[655-665,];[666-675,];	Words should be highlighted as MedicationName:&lt;br&gt;&lt;span style="background-color:yellow"&gt;Ganciclovir&lt;/span&gt;&lt;br&gt; &lt;span style="background-color:yellow"&gt;foscarnet&lt;/span&gt;&lt;br&gt; &lt;span style="background-color:yellow"&gt;Amphotericin B&lt;/span&gt;&lt;br&gt; &lt;span style="background-color:yellow"&gt;Vidarabine&lt;/span&gt;&lt;br&gt; &lt;span style="background-…	[144-170,];[259-277,];	Words should be highlighted as MedicationType:&lt;br&gt;&lt;span style="background-color:limegreen"&gt;Aminoglycoside antibiotics&lt;/span&gt;&lt;br&gt; &lt;span style="background-color:limegreen"&gt;nephrotoxic agents&lt;/span&gt;&lt;br&gt;
181478504	2012-07-15 10:12:28	FALSE	520000481		2012-07-15 09:54:12	FALSE	amt	0.9	10411359	USA	TX	El Paso	173.172.206.164	[48-59,];[63-72,];[125-139,];[175-185,];[202-213,];[390-395,];[655-665,];[666-675,];	---	[144-170,];[218-248,];[259-277,];[316-324,];		NCT00002142	10	[48-59,];[63-72,];[125-139,];[175-185,];[202-213,];[218-248,];[390-395,];[655-665,];[666-675,];	Words should be highlighted as MedicationName:&lt;br&gt;&lt;span style="background-color:yellow"&gt;Ganciclovir&lt;/span&gt;&lt;br&gt; &lt;span style="background-color:yellow"&gt;foscarnet&lt;/span&gt;&lt;br&gt; &lt;span style="background-color:yellow"&gt;Amphotericin B&lt;/span&gt;&lt;br&gt; &lt;span style="background-color:yellow"&gt;Vidarabine&lt;/span&gt;&lt;br&gt; &lt;span style="background-…	[144-170,];[259-277,];	Words should be highlighted as MedicationType:&lt;br&gt;&lt;span style="background-color:limegreen"&gt;Aminoglycoside antibiotics&lt;/span&gt;&lt;br&gt; &lt;span style="background-color:limegreen"&gt;nephrotoxic agents&lt;/span&gt;&lt;br&gt;
181478505	2012-07-13 01:20:01	FALSE	519022240		2012-07-13 01:19:03	FALSE	amt	0.7891	43464	USA	OH	Holland	72.241.120.142	[301-312,];[586-596,];[597-607,];[641-654,];	---	[372-379,];[383-388,];[566-585,];[608-640,];[655-678,];		NCT00002416	11	[301-312,];[586-596,];[597-607,];[641-654,];	Words should be highlighted as MedicationName:&lt;br&gt;&lt;span style="background-color:yellow"&gt;hydroxyurea&lt;/span&gt;&lt;br&gt; &lt;span style="background-color:yellow"&gt;Zidovudine&lt;/span&gt;&lt;br&gt; &lt;span style="background-color:yellow"&gt;Lamivudine&lt;/span&gt;&lt;br&gt; &lt;span style="background-color:yellow"&gt;Emtricitabine&lt;/span&gt;&lt;br&gt;	[566-585,];[608-640,];[655-678,];	Words should be highlighted as MedicationType:&lt;br&gt;&lt;span style="background-color:limegreen"&gt;Protease Inhibitors&lt;/span&gt;&lt;br&gt; &lt;span style="background-color:limegreen"&gt;Reverse Transcriptase Inhibitors&lt;/span&gt;&lt;br&gt; &lt;span style="background-color:limegreen"&gt;HIV Protease Inhibitors&lt;/span&gt;&lt;br&gt;
181478505	2012-07-13 05:35:44	FALSE	519116412		2012-07-13 05:34:36	FALSE	amt	0.8095	4053364	USA	MA	Medford	98.216.36.133	[301-312,];[586-596,];[597-607,];[641-654,];	---	[372-379,];[383-388,];[566-585,];[608-640,];[655-678,];		NCT00002416	11	[301-312,];[586-596,];[597-607,];[641-654,];	Words should be highlighted as MedicationName:&lt;br&gt;&lt;span style="background-color:yellow"&gt;hydroxyurea&lt;/span&gt;&lt;br&gt; &lt;span style="background-color:yellow"&gt;Zidovudine&lt;/span&gt;&lt;br&gt; &lt;span style="background-color:yellow"&gt;Lamivudine&lt;/span&gt;&lt;br&gt; &lt;span style="background-color:yellow"&gt;Emtricitabine&lt;/span&gt;&lt;br&gt;	[566-585,];[608-640,];[655-678,];	Words should be highlighted as MedicationType:&lt;br&gt;&lt;span style="background-color:limegreen"&gt;Protease Inhibitors&lt;/span&gt;&lt;br&gt; &lt;span style="background-color:limegreen"&gt;Reverse Transcriptase Inhibitors&lt;/span&gt;&lt;br&gt; &lt;span style="background-color:limegreen"&gt;HIV Protease Inhibitors&lt;/span&gt;&lt;br&gt;
181478505	2012-07-14 05:36:04	FALSE	519531225		2012-07-14 05:35:50	FALSE	amt	0.6154	8311379	USA	CA	San Jose	209.73.132.249	[301-312,];	---	[383-388,];		NCT00002416	11	[301-312,];[586-596,];[597-607,];[641-654,];	Words should be highlighted as MedicationName:&lt;br&gt;&lt;span style="background-color:yellow"&gt;hydroxyurea&lt;/span&gt;&lt;br&gt; &lt;span style="background-color:yellow"&gt;Zidovudine&lt;/span&gt;&lt;br&gt; &lt;span style="background-color:yellow"&gt;Lamivudine&lt;/span&gt;&lt;br&gt; &lt;span style="background-color:yellow"&gt;Emtricitabine&lt;/span&gt;&lt;br&gt;	[566-585,];[608-640,];[655-678,];	Words should be highlighted as MedicationType:&lt;br&gt;&lt;span style="background-color:limegreen"&gt;Protease Inhibitors&lt;/span&gt;&lt;br&gt; &lt;span style="background-color:limegreen"&gt;Reverse Transcriptase Inhibitors&lt;/span&gt;&lt;br&gt; &lt;span style="background-color:limegreen"&gt;HIV Protease Inhibitors&lt;/span&gt;&lt;br&gt;
181478505	2012-07-15 02:27:32	FALSE	519876344		2012-07-15 02:26:43	FALSE	amt	1	9391559	USA	VA	Charlottesville	71.62.149.203	[301-312,];[586-596,];[597-607,];[641-654,];	---	[566-585,];[608-640,];[655-678,];		NCT00002416	11	[301-312,];[586-596,];[597-607,];[641-654,];	Words should be highlighted as MedicationName:&lt;br&gt;&lt;span style="background-color:yellow"&gt;hydroxyurea&lt;/span&gt;&lt;br&gt; &lt;span style="background-color:yellow"&gt;Zidovudine&lt;/span&gt;&lt;br&gt; &lt;span style="background-color:yellow"&gt;Lamivudine&lt;/span&gt;&lt;br&gt; &lt;span style="background-color:yellow"&gt;Emtricitabine&lt;/span&gt;&lt;br&gt;	[566-585,];[608-640,];[655-678,];	Words should be highlighted as MedicationType:&lt;br&gt;&lt;span style="background-color:limegreen"&gt;Protease Inhibitors&lt;/span&gt;&lt;br&gt; &lt;span style="background-color:limegreen"&gt;Reverse Transcriptase Inhibitors&lt;/span&gt;&lt;br&gt; &lt;span style="background-color:limegreen"&gt;HIV Protease Inhibitors&lt;/span&gt;&lt;br&gt;
181478505	2012-07-15 14:23:59	FALSE	520052491		2012-07-15 14:23:14	FALSE	amt	0.8333	2793302	USA	NC	Statesville	71.75.194.39	[301-312,];[586-596,];[597-607,];[641-654,];	---	[566-585,];[608-640,];[655-678,];		NCT00002416	11	[301-312,];[586-596,];[597-607,];[641-654,];	Words should be highlighted as MedicationName:&lt;br&gt;&lt;span style="background-color:yellow"&gt;hydroxyurea&lt;/span&gt;&lt;br&gt; &lt;span style="background-color:yellow"&gt;Zidovudine&lt;/span&gt;&lt;br&gt; &lt;span style="background-color:yellow"&gt;Lamivudine&lt;/span&gt;&lt;br&gt; &lt;span style="background-color:yellow"&gt;Emtricitabine&lt;/span&gt;&lt;br&gt;	[566-585,];[608-640,];[655-678,];	Words should be highlighted as MedicationType:&lt;br&gt;&lt;span style="background-color:limegreen"&gt;Protease Inhibitors&lt;/span&gt;&lt;br&gt; &lt;span style="background-color:limegreen"&gt;Reverse Transcriptase Inhibitors&lt;/span&gt;&lt;br&gt; &lt;span style="background-color:limegreen"&gt;HIV Protease Inhibitors&lt;/span&gt;&lt;br&gt;
181478506	2012-07-13 00:42:15	FALSE	519011097		2012-07-13 00:42:09	FALSE	amt	0.6824	7918256	GBR	L3	Rotherham	82.38.155.246	[511-520,];	---			NCT00002460	12	[511-520,];[521-530,];	Words should be highlighted as MedicationName:&lt;br&gt;&lt;span style="background-color:yellow"&gt;Tamoxifen&lt;/span&gt;&lt;br&gt; &lt;span style="background-color:yellow"&gt;Goserelin&lt;/span&gt;&lt;br&gt;	[26-42,];[58-70,];[72-84,];[151-168,];[199-215,];[231-247,];[263-277,];[488-497,];	Words should be highlighted as MedicationType:&lt;br&gt;&lt;span style="background-color:limegreen"&gt;Biologic therapy&lt;/span&gt;&lt;br&gt; &lt;span style="background-color:limegreen"&gt;Chemotherapy&lt;/span&gt;&lt;br&gt; &lt;span style="background-color:limegreen"&gt;Chemotherapy&lt;/span&gt;&lt;br&gt; &lt;span style="background-color:limegreen"&gt;Endocrine therapy&lt;/span&gt;&lt;br&gt; &l…
181478506	2012-07-14 00:29:31	FALSE	519423992		2012-07-14 00:28:53	FALSE	amt	0.799	6566442	USA	CA	Concord	107.36.70.27	[511-520,];[521-530,];	---	[58-70,];[151-168,];[199-215,];[263-277,];[488-497,];		NCT00002460	12	[511-520,];[521-530,];	Words should be highlighted as MedicationName:&lt;br&gt;&lt;span style="background-color:yellow"&gt;Tamoxifen&lt;/span&gt;&lt;br&gt; &lt;span style="background-color:yellow"&gt;Goserelin&lt;/span&gt;&lt;br&gt;	[26-42,];[58-70,];[72-84,];[151-168,];[199-215,];[231-247,];[263-277,];[488-497,];	Words should be highlighted as MedicationType:&lt;br&gt;&lt;span style="background-color:limegreen"&gt;Biologic therapy&lt;/span&gt;&lt;br&gt; &lt;span style="background-color:limegreen"&gt;Chemotherapy&lt;/span&gt;&lt;br&gt; &lt;span style="background-color:limegreen"&gt;Chemotherapy&lt;/span&gt;&lt;br&gt; &lt;span style="background-color:limegreen"&gt;Endocrine therapy&lt;/span&gt;&lt;br&gt; &l…
181478506	2012-07-14 18:54:28	FALSE	519730624		2012-07-14 18:53:29	FALSE	amt	0.7736	2296115	USA	WI	Milwaukee	76.229.182.246	[511-520,];[521-530,];	---	[26-42,];[58-70,];[72-84,];[151-168,];[199-215,];[231-247,];[258-277,];[309-313,];		NCT00002460	12	[511-520,];[521-530,];	Words should be highlighted as MedicationName:&lt;br&gt;&lt;span style="background-color:yellow"&gt;Tamoxifen&lt;/span&gt;&lt;br&gt; &lt;span style="background-color:yellow"&gt;Goserelin&lt;/span&gt;&lt;br&gt;	[26-42,];[58-70,];[72-84,];[151-168,];[199-215,];[231-247,];[263-277,];[488-497,];	Words should be highlighted as MedicationType:&lt;br&gt;&lt;span style="background-color:limegreen"&gt;Biologic therapy&lt;/span&gt;&lt;br&gt; &lt;span style="background-color:limegreen"&gt;Chemotherapy&lt;/span&gt;&lt;br&gt; &lt;span style="background-color:limegreen"&gt;Chemotherapy&lt;/span&gt;&lt;br&gt; &lt;span style="background-color:limegreen"&gt;Endocrine therapy&lt;/span&gt;&lt;br&gt; &l…
181478506	2012-07-15 03:55:30	FALSE	519905119		2012-07-15 03:54:58	FALSE	amt	0.8507	189864	USA	CO	Denver	67.190.24.86	[511-520,];[521-530,];	---	[58-70,];[151-168,];[199-215,];[258-277,];[488-497,];		NCT00002460	12	[511-520,];[521-530,];	Words should be highlighted as MedicationName:&lt;br&gt;&lt;span style="background-color:yellow"&gt;Tamoxifen&lt;/span&gt;&lt;br&gt; &lt;span style="background-color:yellow"&gt;Goserelin&lt;/span&gt;&lt;br&gt;	[26-42,];[58-70,];[72-84,];[151-168,];[199-215,];[231-247,];[263-277,];[488-497,];	Words should be highlighted as MedicationType:&lt;br&gt;&lt;span style="background-color:limegreen"&gt;Biologic therapy&lt;/span&gt;&lt;br&gt; &lt;span style="background-color:limegreen"&gt;Chemotherapy&lt;/span&gt;&lt;br&gt; &lt;span style="background-color:limegreen"&gt;Chemotherapy&lt;/span&gt;&lt;br&gt; &lt;span style="background-color:limegreen"&gt;Endocrine therapy&lt;/span&gt;&lt;br&gt; &l…
181478506	2012-07-15 07:56:44	FALSE	519974529		2012-07-15 07:53:38	FALSE	amt	0.7311	5339267	USA	WA	Everett	50.54.163.28	[511-520,];[521-530,];	---	[58-70,];[72-84,];[151-168,];[199-215,];[231-247,];[258-277,];		NCT00002460	12	[511-520,];[521-530,];	Words should be highlighted as MedicationName:&lt;br&gt;&lt;span style="background-color:yellow"&gt;Tamoxifen&lt;/span&gt;&lt;br&gt; &lt;span style="background-color:yellow"&gt;Goserelin&lt;/span&gt;&lt;br&gt;	[26-42,];[58-70,];[72-84,];[151-168,];[199-215,];[231-247,];[263-277,];[488-497,];	Words should be highlighted as MedicationType:&lt;br&gt;&lt;span style="background-color:limegreen"&gt;Biologic therapy&lt;/span&gt;&lt;br&gt; &lt;span style="background-color:limegreen"&gt;Chemotherapy&lt;/span&gt;&lt;br&gt; &lt;span style="background-color:limegreen"&gt;Chemotherapy&lt;/span&gt;&lt;br&gt; &lt;span style="background-color:limegreen"&gt;Endocrine therapy&lt;/span&gt;&lt;br&gt; &l…
181478507	2012-07-13 20:32:00	FALSE	519349375		2012-07-13 20:31:24	FALSE	amt	0.875	3521192	USA	MO	Jefferson City	69.34.201.131		---	[149-158,];[166-179,];[194-234,];[239-263,];		NCT00002556	13		Words should be highlighted as MedicationName:&lt;br&gt;	[149-158,];[166-179,];[194-234,];[239-263,];[386-403,];	Words should be highlighted as MedicationType:&lt;br&gt;&lt;span style="background-color:limegreen"&gt;diuretics&lt;/span&gt;&lt;br&gt; &lt;span style="background-color:limegreen"&gt;beta blockers&lt;/span&gt;&lt;br&gt; &lt;span style="background-color:limegreen"&gt;angiotensin-converting enzyme inhibitors&lt;/span&gt;&lt;br&gt; &lt;span style="background-color:limegreen"&gt;calcium channel block…
181478507	2012-07-13 22:08:44	FALSE	519375558		2012-07-13 22:08:09	FALSE	amt	0.8676	9978919	GBR	D3	Chesterfield	94.14.220.217		---	[149-158,];[166-179,];[194-234,];[239-263,];[386-403,];		NCT00002556	13		Words should be highlighted as MedicationName:&lt;br&gt;	[149-158,];[166-179,];[194-234,];[239-263,];[386-403,];	Words should be highlighted as MedicationType:&lt;br&gt;&lt;span style="background-color:limegreen"&gt;diuretics&lt;/span&gt;&lt;br&gt; &lt;span style="background-color:limegreen"&gt;beta blockers&lt;/span&gt;&lt;br&gt; &lt;span style="background-color:limegreen"&gt;angiotensin-converting enzyme inhibitors&lt;/span&gt;&lt;br&gt; &lt;span style="background-color:limegreen"&gt;calcium channel block…
181478507	2012-07-14 15:16:43	FALSE	519664910		2012-07-14 15:16:16	FALSE	amt	0.7516	4783	USA	SD	Belle Fourche	64.179.188.158		---	[149-158,];[166-179,];[194-234,];[239-263,];[386-403,];		NCT00002556	13		Words should be highlighted as MedicationName:&lt;br&gt;	[149-158,];[166-179,];[194-234,];[239-263,];[386-403,];	Words should be highlighted as MedicationType:&lt;br&gt;&lt;span style="background-color:limegreen"&gt;diuretics&lt;/span&gt;&lt;br&gt; &lt;span style="background-color:limegreen"&gt;beta blockers&lt;/span&gt;&lt;br&gt; &lt;span style="background-color:limegreen"&gt;angiotensin-converting enzyme inhibitors&lt;/span&gt;&lt;br&gt; &lt;span style="background-color:limegreen"&gt;calcium channel block…
181478507	2012-07-14 21:49:01	FALSE	519793803		2012-07-14 21:48:29	FALSE	amt	0.799	6566442	USA	CA	San Leandro	184.208.105.197		---	[149-158,];[166-179,];[194-234,];[239-263,];[386-403,];		NCT00002556	13		Words should be highlighted as MedicationName:&lt;br&gt;	[149-158,];[166-179,];[194-234,];[239-263,];[386-403,];	Words should be highlighted as MedicationType:&lt;br&gt;&lt;span style="background-color:limegreen"&gt;diuretics&lt;/span&gt;&lt;br&gt; &lt;span style="background-color:limegreen"&gt;beta blockers&lt;/span&gt;&lt;br&gt; &lt;span style="background-color:limegreen"&gt;angiotensin-converting enzyme inhibitors&lt;/span&gt;&lt;br&gt; &lt;span style="background-color:limegreen"&gt;calcium channel block…
181478507	2012-07-15 00:51:33	FALSE	519849765		2012-07-15 00:51:02	FALSE	amt	0.8571	44773	USA	MA	Worcester	24.107.226.30		---	[128-137,];[149-158,];[166-179,];[194-234,];[239-263,];[386-403,];		NCT00002556	13		Words should be highlighted as MedicationName:&lt;br&gt;	[149-158,];[166-179,];[194-234,];[239-263,];[386-403,];	Words should be highlighted as MedicationType:&lt;br&gt;&lt;span style="background-color:limegreen"&gt;diuretics&lt;/span&gt;&lt;br&gt; &lt;span style="background-color:limegreen"&gt;beta blockers&lt;/span&gt;&lt;br&gt; &lt;span style="background-color:limegreen"&gt;angiotensin-converting enzyme inhibitors&lt;/span&gt;&lt;br&gt; &lt;span style="background-color:limegreen"&gt;calcium channel block…
181478508	2012-07-13 03:33:33	FALSE	519073703		2012-07-13 03:32:26	FALSE	amt	0.7311	5339267	USA	WA	Everett	50.54.163.28	[576-585,];[595-606,];[608-617,];[619-629,];[631-642,];[647-658,];	---	[557-569,];[671-683,];[1245-1249,];		NCT00002577	14	[576-585,];[595-606,];[608-617,];[619-629,];[631-642,];[647-658,];	Words should be highlighted as MedicationName:&lt;br&gt;&lt;span style="background-color:yellow"&gt;cisplatin&lt;/span&gt;&lt;br&gt; &lt;span style="background-color:yellow"&gt;vinblastine&lt;/span&gt;&lt;br&gt; &lt;span style="background-color:yellow"&gt;etoposide&lt;/span&gt;&lt;br&gt; &lt;span style="background-color:yellow"&gt;paclitaxel&lt;/span&gt;&lt;br&gt; &lt;span style="background-color…	[557-569,];[671-683,];	Words should be highlighted as MedicationType:&lt;br&gt;&lt;span style="background-color:limegreen"&gt;chemotherapy&lt;/span&gt;&lt;br&gt; &lt;span style="background-color:limegreen"&gt;chemotherapy&lt;/span&gt;&lt;br&gt;
181478508	2012-07-13 08:26:10	FALSE	519163688		2012-07-13 08:25:15	FALSE	amt	1	2015090	USA	VA	Charlottesville	137.54.29.102	[576-585,];[595-606,];[608-617,];[619-629,];[631-642,];[647-658,];	---	[557-569,];[671-683,];		NCT00002577	14	[576-585,];[595-606,];[608-617,];[619-629,];[631-642,];[647-658,];	Words should be highlighted as MedicationName:&lt;br&gt;&lt;span style="background-color:yellow"&gt;cisplatin&lt;/span&gt;&lt;br&gt; &lt;span style="background-color:yellow"&gt;vinblastine&lt;/span&gt;&lt;br&gt; &lt;span style="background-color:yellow"&gt;etoposide&lt;/span&gt;&lt;br&gt; &lt;span style="background-color:yellow"&gt;paclitaxel&lt;/span&gt;&lt;br&gt; &lt;span style="background-color…	[557-569,];[671-683,];	Words should be highlighted as MedicationType:&lt;br&gt;&lt;span style="background-color:limegreen"&gt;chemotherapy&lt;/span&gt;&lt;br&gt; &lt;span style="background-color:limegreen"&gt;chemotherapy&lt;/span&gt;&lt;br&gt;
181478508	2012-07-14 18:20:30	FALSE	519718552		2012-07-14 18:18:46	FALSE	amt	0.8676	9978919	GBR	Q5	York	94.14.220.217	[576-585,];[595-606,];[608-617,];[619-629,];[631-642,];[647-658,];	---	[557-569,];		NCT00002577	14	[576-585,];[595-606,];[608-617,];[619-629,];[631-642,];[647-658,];	Words should be highlighted as MedicationName:&lt;br&gt;&lt;span style="background-color:yellow"&gt;cisplatin&lt;/span&gt;&lt;br&gt; &lt;span style="background-color:yellow"&gt;vinblastine&lt;/span&gt;&lt;br&gt; &lt;span style="background-color:yellow"&gt;etoposide&lt;/span&gt;&lt;br&gt; &lt;span style="background-color:yellow"&gt;paclitaxel&lt;/span&gt;&lt;br&gt; &lt;span style="background-color…	[557-569,];[671-683,];	Words should be highlighted as MedicationType:&lt;br&gt;&lt;span style="background-color:limegreen"&gt;chemotherapy&lt;/span&gt;&lt;br&gt; &lt;span style="background-color:limegreen"&gt;chemotherapy&lt;/span&gt;&lt;br&gt;
181478508	2012-07-15 00:37:08	FALSE	519845229		2012-07-15 00:35:10	FALSE	amt	0.7857	9838490	USA	CA	Sylmar	76.170.17.139	[576-585,];[595-606,];[608-617,];[619-629,];[631-642,];[647-658,];	---	[417-429,];[557-569,];[857-872,];[884-907,];		NCT00002577	14	[576-585,];[595-606,];[608-617,];[619-629,];[631-642,];[647-658,];	Words should be highlighted as MedicationName:&lt;br&gt;&lt;span style="background-color:yellow"&gt;cisplatin&lt;/span&gt;&lt;br&gt; &lt;span style="background-color:yellow"&gt;vinblastine&lt;/span&gt;&lt;br&gt; &lt;span style="background-color:yellow"&gt;etoposide&lt;/span&gt;&lt;br&gt; &lt;span style="background-color:yellow"&gt;paclitaxel&lt;/span&gt;&lt;br&gt; &lt;span style="background-color…	[557-569,];[671-683,];	Words should be highlighted as MedicationType:&lt;br&gt;&lt;span style="background-color:limegreen"&gt;chemotherapy&lt;/span&gt;&lt;br&gt; &lt;span style="background-color:limegreen"&gt;chemotherapy&lt;/span&gt;&lt;br&gt;
181478508	2012-07-15 15:33:07	FALSE	520072403		2012-07-15 15:29:40	FALSE	amt	1	7911171	USA	MN	Minneapolis	75.168.53.201	[576-585,];[595-606,];[608-617,];[619-629,];[631-642,];[647-658,];	---	[557-569,];[671-683,];		NCT00002577	14	[576-585,];[595-606,];[608-617,];[619-629,];[631-642,];[647-658,];	Words should be highlighted as MedicationName:&lt;br&gt;&lt;span style="background-color:yellow"&gt;cisplatin&lt;/span&gt;&lt;br&gt; &lt;span style="background-color:yellow"&gt;vinblastine&lt;/span&gt;&lt;br&gt; &lt;span style="background-color:yellow"&gt;etoposide&lt;/span&gt;&lt;br&gt; &lt;span style="background-color:yellow"&gt;paclitaxel&lt;/span&gt;&lt;br&gt; &lt;span style="background-color…	[557-569,];[671-683,];	Words should be highlighted as MedicationType:&lt;br&gt;&lt;span style="background-color:limegreen"&gt;chemotherapy&lt;/span&gt;&lt;br&gt; &lt;span style="background-color:limegreen"&gt;chemotherapy&lt;/span&gt;&lt;br&gt;
181478509	2012-07-13 00:32:20	FALSE	519007584		2012-07-13 00:32:11	FALSE	amt	0.6824	7918256	GBR	L3	Rotherham	82.38.155.246		---	[572-584,];		NCT00002577	15	[441-450,];[460-469,];[471-482,];[487-503,];	Words should be highlighted as MedicationName:&lt;br&gt;&lt;span style="background-color:yellow"&gt;bleomycin&lt;/span&gt;&lt;br&gt; &lt;span style="background-color:yellow"&gt;mitomycin&lt;/span&gt;&lt;br&gt; &lt;span style="background-color:yellow"&gt;doxorubicin&lt;/span&gt;&lt;br&gt; &lt;span style="background-color:yellow"&gt;cyclophosphamide&lt;/span&gt;&lt;br&gt;	[299-315,];[326-360,];[369-381,];[518-530,];[531-548,];	Words should be highlighted as MedicationType:&lt;br&gt;&lt;span style="background-color:limegreen"&gt;Biologic therapy&lt;/span&gt;&lt;br&gt; &lt;span style="background-color:limegreen"&gt;biologic response modifier therapy&lt;/span&gt;&lt;br&gt; &lt;span style="background-color:limegreen"&gt;Chemotherapy&lt;/span&gt;&lt;br&gt; &lt;span style="background-color:limegreen"&gt;chemotherapy&lt;/span…
181478509	2012-07-13 12:16:36	FALSE	519207449		2012-07-13 12:16:08	FALSE	amt	0.6269	9567005	USA	CA	San Jose	205.164.34.205		---	[299-315,];[369-381,];		NCT00002577	15	[441-450,];[460-469,];[471-482,];[487-503,];	Words should be highlighted as MedicationName:&lt;br&gt;&lt;span style="background-color:yellow"&gt;bleomycin&lt;/span&gt;&lt;br&gt; &lt;span style="background-color:yellow"&gt;mitomycin&lt;/span&gt;&lt;br&gt; &lt;span style="background-color:yellow"&gt;doxorubicin&lt;/span&gt;&lt;br&gt; &lt;span style="background-color:yellow"&gt;cyclophosphamide&lt;/span&gt;&lt;br&gt;	[299-315,];[326-360,];[369-381,];[518-530,];[531-548,];	Words should be highlighted as MedicationType:&lt;br&gt;&lt;span style="background-color:limegreen"&gt;Biologic therapy&lt;/span&gt;&lt;br&gt; &lt;span style="background-color:limegreen"&gt;biologic response modifier therapy&lt;/span&gt;&lt;br&gt; &lt;span style="background-color:limegreen"&gt;Chemotherapy&lt;/span&gt;&lt;br&gt; &lt;span style="background-color:limegreen"&gt;chemotherapy&lt;/span…
181478509	2012-07-13 16:19:14	FALSE	519278179		2012-07-13 16:18:31	FALSE	amt	0.8696	8864093	USA	CA	Tulare	99.95.254.133	[441-450,];[460-469,];[471-482,];[487-503,];	---	[299-315,];[335-360,];[369-381,];[518-530,];[531-548,];		NCT00002577	15	[441-450,];[460-469,];[471-482,];[487-503,];	Words should be highlighted as MedicationName:&lt;br&gt;&lt;span style="background-color:yellow"&gt;bleomycin&lt;/span&gt;&lt;br&gt; &lt;span style="background-color:yellow"&gt;mitomycin&lt;/span&gt;&lt;br&gt; &lt;span style="background-color:yellow"&gt;doxorubicin&lt;/span&gt;&lt;br&gt; &lt;span style="background-color:yellow"&gt;cyclophosphamide&lt;/span&gt;&lt;br&gt;	[299-315,];[326-360,];[369-381,];[518-530,];[531-548,];	Words should be highlighted as MedicationType:&lt;br&gt;&lt;span style="background-color:limegreen"&gt;Biologic therapy&lt;/span&gt;&lt;br&gt; &lt;span style="background-color:limegreen"&gt;biologic response modifier therapy&lt;/span&gt;&lt;br&gt; &lt;span style="background-color:limegreen"&gt;Chemotherapy&lt;/span&gt;&lt;br&gt; &lt;span style="background-color:limegreen"&gt;chemotherapy&lt;/span…
181478509	2012-07-14 08:35:50	FALSE	519573395		2012-07-14 08:35:01	FALSE	amt	0.7311	5339267	USA	WA	Everett	50.54.163.28	[441-450,];[460-469,];[471-482,];[487-503,];	---	[299-315,];[326-360,];[369-381,];[518-530,];[531-548,];		NCT00002577	15	[441-450,];[460-469,];[471-482,];[487-503,];	Words should be highlighted as MedicationName:&lt;br&gt;&lt;span style="background-color:yellow"&gt;bleomycin&lt;/span&gt;&lt;br&gt; &lt;span style="background-color:yellow"&gt;mitomycin&lt;/span&gt;&lt;br&gt; &lt;span style="background-color:yellow"&gt;doxorubicin&lt;/span&gt;&lt;br&gt; &lt;span style="background-color:yellow"&gt;cyclophosphamide&lt;/span&gt;&lt;br&gt;	[299-315,];[326-360,];[369-381,];[518-530,];[531-548,];	Words should be highlighted as MedicationType:&lt;br&gt;&lt;span style="background-color:limegreen"&gt;Biologic therapy&lt;/span&gt;&lt;br&gt; &lt;span style="background-color:limegreen"&gt;biologic response modifier therapy&lt;/span&gt;&lt;br&gt; &lt;span style="background-color:limegreen"&gt;Chemotherapy&lt;/span&gt;&lt;br&gt; &lt;span style="background-color:limegreen"&gt;chemotherapy&lt;/span…
181478509	2012-07-15 11:45:18	FALSE	520016173		2012-07-15 11:44:10	FALSE	amt	0.9286	84786	USA	PA	Carnegie	24.3.96.94	[441-450,];[460-469,];[471-482,];[487-503,];	---	[299-315,];[326-360,];[369-381,];[518-530,];[531-548,];		NCT00002577	15	[441-450,];[460-469,];[471-482,];[487-503,];	Words should be highlighted as MedicationName:&lt;br&gt;&lt;span style="background-color:yellow"&gt;bleomycin&lt;/span&gt;&lt;br&gt; &lt;span style="background-color:yellow"&gt;mitomycin&lt;/span&gt;&lt;br&gt; &lt;span style="background-color:yellow"&gt;doxorubicin&lt;/span&gt;&lt;br&gt; &lt;span style="background-color:yellow"&gt;cyclophosphamide&lt;/span&gt;&lt;br&gt;	[299-315,];[326-360,];[369-381,];[518-530,];[531-548,];	Words should be highlighted as MedicationType:&lt;br&gt;&lt;span style="background-color:limegreen"&gt;Biologic therapy&lt;/span&gt;&lt;br&gt; &lt;span style="background-color:limegreen"&gt;biologic response modifier therapy&lt;/span&gt;&lt;br&gt; &lt;span style="background-color:limegreen"&gt;Chemotherapy&lt;/span&gt;&lt;br&gt; &lt;span style="background-color:limegreen"&gt;chemotherapy&lt;/span…
181478510	2012-07-13 03:27:16	FALSE	519071840		2012-07-13 03:26:14	FALSE	amt	0.7311	5339267	USA	WA	Everett	50.54.163.28	[298-310,];[314-323,];	---	[26-34,];[58-70,];[81-93,];[143-155,];[270-282,];[325-342,];[358-370,];[420-432,];[465-477,];[756-763,];		NCT00002639	16	[314-323,];[756-763,];	Words should be highlighted as MedicationName:&lt;br&gt;&lt;span style="background-color:yellow"&gt;mitomycin&lt;/span&gt;&lt;br&gt; &lt;span style="background-color:yellow"&gt;Suramin&lt;/span&gt;&lt;br&gt;	[26-42,];[58-70,];[81-93,];[143-163,];[143-163,];[143-163,];[270-282,];[298-310,];[325-342,];	Words should be highlighted as MedicationType:&lt;br&gt;&lt;span style="background-color:limegreen"&gt;Biologic therapy&lt;/span&gt;&lt;br&gt; &lt;span style="background-color:limegreen"&gt;Chemotherapy&lt;/span&gt;&lt;br&gt; &lt;span style="background-color:limegreen"&gt;chemotherapy&lt;/span&gt;&lt;br&gt; &lt;span style="background-color:limegreen"&gt;chemotherapy regimen&lt;/span&gt;&lt;br&gt;…
181478510	2012-07-13 05:06:49	FALSE	519107970		2012-07-13 05:03:51	FALSE	amt	0.799	6566442	USA	CA	Oakland	107.37.121.192	[298-310,];[314-323,];[756-763,];	---	[81-121,];[143-246,];[270-282,];[325-342,];		NCT00002639	16	[314-323,];[756-763,];	Words should be highlighted as MedicationName:&lt;br&gt;&lt;span style="background-color:yellow"&gt;mitomycin&lt;/span&gt;&lt;br&gt; &lt;span style="background-color:yellow"&gt;Suramin&lt;/span&gt;&lt;br&gt;	[26-42,];[58-70,];[81-93,];[143-163,];[143-163,];[143-163,];[270-282,];[298-310,];[325-342,];	Words should be highlighted as MedicationType:&lt;br&gt;&lt;span style="background-color:limegreen"&gt;Biologic therapy&lt;/span&gt;&lt;br&gt; &lt;span style="background-color:limegreen"&gt;Chemotherapy&lt;/span&gt;&lt;br&gt; &lt;span style="background-color:limegreen"&gt;chemotherapy&lt;/span&gt;&lt;br&gt; &lt;span style="background-color:limegreen"&gt;chemotherapy regimen&lt;/span&gt;&lt;br&gt;…
181478510	2012-07-13 14:50:56	FALSE	519252165		2012-07-13 14:50:11	FALSE	amt	0.75	9350121	USA	IA	Muscatine	69.49.71.4	[298-310,];[314-323,];[756-763,];	---	[58-70,];[81-93,];[143-155,];[270-282,];		NCT00002639	16	[314-323,];[756-763,];	Words should be highlighted as MedicationName:&lt;br&gt;&lt;span style="background-color:yellow"&gt;mitomycin&lt;/span&gt;&lt;br&gt; &lt;span style="background-color:yellow"&gt;Suramin&lt;/span&gt;&lt;br&gt;	[26-42,];[58-70,];[81-93,];[143-163,];[143-163,];[143-163,];[270-282,];[298-310,];[325-342,];	Words should be highlighted as MedicationType:&lt;br&gt;&lt;span style="background-color:limegreen"&gt;Biologic therapy&lt;/span&gt;&lt;br&gt; &lt;span style="background-color:limegreen"&gt;Chemotherapy&lt;/span&gt;&lt;br&gt; &lt;span style="background-color:limegreen"&gt;chemotherapy&lt;/span&gt;&lt;br&gt; &lt;span style="background-color:limegreen"&gt;chemotherapy regimen&lt;/span&gt;&lt;br&gt;…
181478510	2012-07-13 20:52:32	FALSE	519353744		2012-07-13 20:51:03	FALSE	amt	0.875	3521192	USA	MO	Jefferson City	69.34.201.131	[756-763,];	---	[26-42,];[58-70,];[81-93,];[143-163,];[270-282,];[325-342,];[358-370,];[398-432,];[465-477,];[478-485,];[487-508,];[682-697,];[698-722,];[723-755,];		NCT00002639	16	[314-323,];[756-763,];	Words should be highlighted as MedicationName:&lt;br&gt;&lt;span style="background-color:yellow"&gt;mitomycin&lt;/span&gt;&lt;br&gt; &lt;span style="background-color:yellow"&gt;Suramin&lt;/span&gt;&lt;br&gt;	[26-42,];[58-70,];[81-93,];[143-163,];[143-163,];[143-163,];[270-282,];[298-310,];[325-342,];	Words should be highlighted as MedicationType:&lt;br&gt;&lt;span style="background-color:limegreen"&gt;Biologic therapy&lt;/span&gt;&lt;br&gt; &lt;span style="background-color:limegreen"&gt;Chemotherapy&lt;/span&gt;&lt;br&gt; &lt;span style="background-color:limegreen"&gt;chemotherapy&lt;/span&gt;&lt;br&gt; &lt;span style="background-color:limegreen"&gt;chemotherapy regimen&lt;/span&gt;&lt;br&gt;…
181478510	2012-07-14 03:32:52	FALSE	519490247		2012-07-14 03:24:30	FALSE	amt	0.8333	9951521	USA	OH	Johnstown	71.50.215.200	[298-310,];[314-323,];[420-432,];[465-477,];[756-763,];	---	[35-42,];[58-70,];[81-93,];[143-155,];[270-282,];[335-342,];[358-370,];		NCT00002639	16	[314-323,];[756-763,];	Words should be highlighted as MedicationName:&lt;br&gt;&lt;span style="background-color:yellow"&gt;mitomycin&lt;/span&gt;&lt;br&gt; &lt;span style="background-color:yellow"&gt;Suramin&lt;/span&gt;&lt;br&gt;	[26-42,];[58-70,];[81-93,];[143-163,];[143-163,];[143-163,];[270-282,];[298-310,];[325-342,];	Words should be highlighted as MedicationType:&lt;br&gt;&lt;span style="background-color:limegreen"&gt;Biologic therapy&lt;/span&gt;&lt;br&gt; &lt;span style="background-color:limegreen"&gt;Chemotherapy&lt;/span&gt;&lt;br&gt; &lt;span style="background-color:limegreen"&gt;chemotherapy&lt;/span&gt;&lt;br&gt; &lt;span style="background-color:limegreen"&gt;chemotherapy regimen&lt;/span&gt;&lt;br&gt;…
181478511	2012-07-13 04:13:20	FALSE	519087566		2012-07-13 04:12:57	FALSE	amt	0.6269	9567005	USA	CA	Mountain View	173.245.64.244		---	[300-316,];[336-348,];[385-402,];[422-434,];[479-486,];		NCT00002641	17	[742-753,];[754-765,];[766-788,];[789-799,];	Words should be highlighted as MedicationName:&lt;br&gt;&lt;span style="background-color:yellow"&gt;Lenograstim&lt;/span&gt;&lt;br&gt; &lt;span style="background-color:yellow"&gt;Doxorubicin&lt;/span&gt;&lt;br&gt; &lt;span style="background-color:yellow"&gt;Isophosphamide mustard&lt;/span&gt;&lt;br&gt; &lt;span style="background-color:yellow"&gt;Ifosfamide&lt;/span&gt;&lt;br&gt;	[300-316,];[336-348,];[371-383,];[385-402,];[719-728,];	Words should be highlighted as MedicationType:&lt;br&gt;&lt;span style="background-color:limegreen"&gt;Biologic therapy&lt;/span&gt;&lt;br&gt; &lt;span style="background-color:limegreen"&gt;Chemotherapy&lt;/span&gt;&lt;br&gt; &lt;span style="background-color:limegreen"&gt;chemotherapy&lt;/span&gt;&lt;br&gt; &lt;span style="background-color:limegreen"&gt;Endocrine therapy&lt;/span&gt;&lt;br&gt; &l…
181478511	2012-07-13 21:41:52	FALSE	519367982		2012-07-13 21:40:27	FALSE	amt	0.9	2173664	USA	WA	Seattle	216.254.20.120	[742-753,];[754-765,];[766-788,];[789-799,];	---	[300-316,];[336-348,];[371-383,];[385-402,];		NCT00002641	17	[742-753,];[754-765,];[766-788,];[789-799,];	Words should be highlighted as MedicationName:&lt;br&gt;&lt;span style="background-color:yellow"&gt;Lenograstim&lt;/span&gt;&lt;br&gt; &lt;span style="background-color:yellow"&gt;Doxorubicin&lt;/span&gt;&lt;br&gt; &lt;span style="background-color:yellow"&gt;Isophosphamide mustard&lt;/span&gt;&lt;br&gt; &lt;span style="background-color:yellow"&gt;Ifosfamide&lt;/span&gt;&lt;br&gt;	[300-316,];[336-348,];[371-383,];[385-402,];[719-728,];	Words should be highlighted as MedicationType:&lt;br&gt;&lt;span style="background-color:limegreen"&gt;Biologic therapy&lt;/span&gt;&lt;br&gt; &lt;span style="background-color:limegreen"&gt;Chemotherapy&lt;/span&gt;&lt;br&gt; &lt;span style="background-color:limegreen"&gt;chemotherapy&lt;/span&gt;&lt;br&gt; &lt;span style="background-color:limegreen"&gt;Endocrine therapy&lt;/span&gt;&lt;br&gt; &l…
181478511	2012-07-13 22:01:05	FALSE	519373120		2012-07-13 22:00:10	FALSE	amt	0.9444	10359927	USA	GA	Athens	96.32.128.25	[742-753,];[754-765,];[766-788,];[789-799,];	---	[336-348,];[371-383,];		NCT00002641	17	[742-753,];[754-765,];[766-788,];[789-799,];	Words should be highlighted as MedicationName:&lt;br&gt;&lt;span style="background-color:yellow"&gt;Lenograstim&lt;/span&gt;&lt;br&gt; &lt;span style="background-color:yellow"&gt;Doxorubicin&lt;/span&gt;&lt;br&gt; &lt;span style="background-color:yellow"&gt;Isophosphamide mustard&lt;/span&gt;&lt;br&gt; &lt;span style="background-color:yellow"&gt;Ifosfamide&lt;/span&gt;&lt;br&gt;	[300-316,];[336-348,];[371-383,];[385-402,];[719-728,];	Words should be highlighted as MedicationType:&lt;br&gt;&lt;span style="background-color:limegreen"&gt;Biologic therapy&lt;/span&gt;&lt;br&gt; &lt;span style="background-color:limegreen"&gt;Chemotherapy&lt;/span&gt;&lt;br&gt; &lt;span style="background-color:limegreen"&gt;chemotherapy&lt;/span&gt;&lt;br&gt; &lt;span style="background-color:limegreen"&gt;Endocrine therapy&lt;/span&gt;&lt;br&gt; &l…
181478511	2012-07-14 00:27:45	FALSE	519423315		2012-07-14 00:27:13	FALSE	amt	0.8571	9922263	USA	CT	Windsor	99.146.124.185	[742-753,];[754-765,];[766-788,];[789-799,];	---	[300-316,];[336-348,];[371-383,];[385-402,];		NCT00002641	17	[742-753,];[754-765,];[766-788,];[789-799,];	Words should be highlighted as MedicationName:&lt;br&gt;&lt;span style="background-color:yellow"&gt;Lenograstim&lt;/span&gt;&lt;br&gt; &lt;span style="background-color:yellow"&gt;Doxorubicin&lt;/span&gt;&lt;br&gt; &lt;span style="background-color:yellow"&gt;Isophosphamide mustard&lt;/span&gt;&lt;br&gt; &lt;span style="background-color:yellow"&gt;Ifosfamide&lt;/span&gt;&lt;br&gt;	[300-316,];[336-348,];[371-383,];[385-402,];[719-728,];	Words should be highlighted as MedicationType:&lt;br&gt;&lt;span style="background-color:limegreen"&gt;Biologic therapy&lt;/span&gt;&lt;br&gt; &lt;span style="background-color:limegreen"&gt;Chemotherapy&lt;/span&gt;&lt;br&gt; &lt;span style="background-color:limegreen"&gt;chemotherapy&lt;/span&gt;&lt;br&gt; &lt;span style="background-color:limegreen"&gt;Endocrine therapy&lt;/span&gt;&lt;br&gt; &l…
181478511	2012-07-15 04:09:28	FALSE	519913229		2012-07-15 04:08:28	FALSE	amt	0.7891	43464	USA	OH	Holland	72.241.120.142	[742-753,];[754-765,];[766-788,];[789-799,];	---	[300-316,];[336-348,];[385-402,];[719-728,];[730-741,];		NCT00002641	17	[742-753,];[754-765,];[766-788,];[789-799,];	Words should be highlighted as MedicationName:&lt;br&gt;&lt;span style="background-color:yellow"&gt;Lenograstim&lt;/span&gt;&lt;br&gt; &lt;span style="background-color:yellow"&gt;Doxorubicin&lt;/span&gt;&lt;br&gt; &lt;span style="background-color:yellow"&gt;Isophosphamide mustard&lt;/span&gt;&lt;br&gt; &lt;span style="background-color:yellow"&gt;Ifosfamide&lt;/span&gt;&lt;br&gt;	[300-316,];[336-348,];[371-383,];[385-402,];[719-728,];	Words should be highlighted as MedicationType:&lt;br&gt;&lt;span style="background-color:limegreen"&gt;Biologic therapy&lt;/span&gt;&lt;br&gt; &lt;span style="background-color:limegreen"&gt;Chemotherapy&lt;/span&gt;&lt;br&gt; &lt;span style="background-color:limegreen"&gt;chemotherapy&lt;/span&gt;&lt;br&gt; &lt;span style="background-color:limegreen"&gt;Endocrine therapy&lt;/span&gt;&lt;br&gt; &l…
181478512	2012-07-13 22:56:11	FALSE	519389759		2012-07-13 22:55:20	FALSE	amt	0.9118	946983	USA	IL	Winnetka	108.193.37.83	[207-219,];[562-573,];[574-583,];[584-595,];	---	[16-43,];[68-80,];[223-238,];[256-271,];[356-382,];		NCT00002693	18	[16-43,];[207-219,];[562-573,];[574-583,];[584-595,];	Words should be highlighted as MedicationName:&lt;br&gt;&lt;span style="background-color:yellow"&gt;hydroxyurea glucocorticoids&lt;/span&gt;&lt;br&gt; &lt;span style="background-color:yellow"&gt;amphotericin&lt;/span&gt;&lt;br&gt; &lt;span style="background-color:yellow"&gt;Carboplatin&lt;/span&gt;&lt;br&gt; &lt;span style="background-color:yellow"&gt;Topotecan&lt;/span&gt;&lt;br&gt; &lt;span sty…	[68-80,];[82-99,];[134-149,];[223-238,];[256-271,];[356-382,];	Words should be highlighted as MedicationType:&lt;br&gt;&lt;span style="background-color:limegreen"&gt;chemotherapy&lt;/span&gt;&lt;br&gt; &lt;span style="background-color:limegreen"&gt;Endocrine therapy&lt;/span&gt;&lt;br&gt; &lt;span style="background-color:limegreen"&gt;glucocorticoids&lt;/span&gt;&lt;br&gt; &lt;span style="background-color:limegreen"&gt;aminoglycosides&lt;/span&gt;&lt;br&gt; …
181478512	2012-07-14 14:29:36	FALSE	519651585		2012-07-14 14:28:45	FALSE	amt	0.7516	4783	USA	SD	Belle Fourche	64.179.188.158	[207-219,];[562-573,];[574-583,];[584-595,];	---	[68-80,];[82-99,];[134-149,];[223-238,];[256-271,];[356-382,];		NCT00002693	18	[16-43,];[207-219,];[562-573,];[574-583,];[584-595,];	Words should be highlighted as MedicationName:&lt;br&gt;&lt;span style="background-color:yellow"&gt;hydroxyurea glucocorticoids&lt;/span&gt;&lt;br&gt; &lt;span style="background-color:yellow"&gt;amphotericin&lt;/span&gt;&lt;br&gt; &lt;span style="background-color:yellow"&gt;Carboplatin&lt;/span&gt;&lt;br&gt; &lt;span style="background-color:yellow"&gt;Topotecan&lt;/span&gt;&lt;br&gt; &lt;span sty…	[68-80,];[82-99,];[134-149,];[223-238,];[256-271,];[356-382,];	Words should be highlighted as MedicationType:&lt;br&gt;&lt;span style="background-color:limegreen"&gt;chemotherapy&lt;/span&gt;&lt;br&gt; &lt;span style="background-color:limegreen"&gt;Endocrine therapy&lt;/span&gt;&lt;br&gt; &lt;span style="background-color:limegreen"&gt;glucocorticoids&lt;/span&gt;&lt;br&gt; &lt;span style="background-color:limegreen"&gt;aminoglycosides&lt;/span&gt;&lt;br&gt; …
181478512	2012-07-14 16:47:17	FALSE	519687990		2012-07-14 16:46:27	FALSE	amt	0.799	6566442	USA	CA	Arcadia	64.134.222.202	[207-219,];	---	[16-43,];[68-80,];[134-149,];[223-238,];[256-271,];[356-382,];		NCT00002693	18	[16-43,];[207-219,];[562-573,];[574-583,];[584-595,];	Words should be highlighted as MedicationName:&lt;br&gt;&lt;span style="background-color:yellow"&gt;hydroxyurea glucocorticoids&lt;/span&gt;&lt;br&gt; &lt;span style="background-color:yellow"&gt;amphotericin&lt;/span&gt;&lt;br&gt; &lt;span style="background-color:yellow"&gt;Carboplatin&lt;/span&gt;&lt;br&gt; &lt;span style="background-color:yellow"&gt;Topotecan&lt;/span&gt;&lt;br&gt; &lt;span sty…	[68-80,];[82-99,];[134-149,];[223-238,];[256-271,];[356-382,];	Words should be highlighted as MedicationType:&lt;br&gt;&lt;span style="background-color:limegreen"&gt;chemotherapy&lt;/span&gt;&lt;br&gt; &lt;span style="background-color:limegreen"&gt;Endocrine therapy&lt;/span&gt;&lt;br&gt; &lt;span style="background-color:limegreen"&gt;glucocorticoids&lt;/span&gt;&lt;br&gt; &lt;span style="background-color:limegreen"&gt;aminoglycosides&lt;/span&gt;&lt;br&gt; …
181478512	2012-07-15 00:56:58	FALSE	519851086		2012-07-15 00:56:01	FALSE	amt	0.8507	189864	USA	CO	Denver	67.190.24.86	[207-219,];[562-573,];[574-583,];[584-595,];	---	[16-43,];[68-80,];[82-99,];[134-149,];[223-238,];[273-285,];[356-382,];		NCT00002693	18	[16-43,];[207-219,];[562-573,];[574-583,];[584-595,];	Words should be highlighted as MedicationName:&lt;br&gt;&lt;span style="background-color:yellow"&gt;hydroxyurea glucocorticoids&lt;/span&gt;&lt;br&gt; &lt;span style="background-color:yellow"&gt;amphotericin&lt;/span&gt;&lt;br&gt; &lt;span style="background-color:yellow"&gt;Carboplatin&lt;/span&gt;&lt;br&gt; &lt;span style="background-color:yellow"&gt;Topotecan&lt;/span&gt;&lt;br&gt; &lt;span sty…	[68-80,];[82-99,];[134-149,];[223-238,];[256-271,];[356-382,];	Words should be highlighted as MedicationType:&lt;br&gt;&lt;span style="background-color:limegreen"&gt;chemotherapy&lt;/span&gt;&lt;br&gt; &lt;span style="background-color:limegreen"&gt;Endocrine therapy&lt;/span&gt;&lt;br&gt; &lt;span style="background-color:limegreen"&gt;glucocorticoids&lt;/span&gt;&lt;br&gt; &lt;span style="background-color:limegreen"&gt;aminoglycosides&lt;/span&gt;&lt;br&gt; …
181478512	2012-07-15 10:07:01	FALSE	519999728		2012-07-15 09:50:15	FALSE	amt	0.8676	9978919	GBR	Q5	York	94.14.220.217	[16-43,];[207-219,];[550-561,];[562-573,];[574-583,];[584-595,];	---	[68-80,];[82-99,];[134-149,];[223-238,];[356-382,];		NCT00002693	18	[16-43,];[207-219,];[562-573,];[574-583,];[584-595,];	Words should be highlighted as MedicationName:&lt;br&gt;&lt;span style="background-color:yellow"&gt;hydroxyurea glucocorticoids&lt;/span&gt;&lt;br&gt; &lt;span style="background-color:yellow"&gt;amphotericin&lt;/span&gt;&lt;br&gt; &lt;span style="background-color:yellow"&gt;Carboplatin&lt;/span&gt;&lt;br&gt; &lt;span style="background-color:yellow"&gt;Topotecan&lt;/span&gt;&lt;br&gt; &lt;span sty…	[68-80,];[82-99,];[134-149,];[223-238,];[256-271,];[356-382,];	Words should be highlighted as MedicationType:&lt;br&gt;&lt;span style="background-color:limegreen"&gt;chemotherapy&lt;/span&gt;&lt;br&gt; &lt;span style="background-color:limegreen"&gt;Endocrine therapy&lt;/span&gt;&lt;br&gt; &lt;span style="background-color:limegreen"&gt;glucocorticoids&lt;/span&gt;&lt;br&gt; &lt;span style="background-color:limegreen"&gt;aminoglycosides&lt;/span&gt;&lt;br&gt; …
181478513	2012-07-13 02:53:57	FALSE	519060949		2012-07-13 02:52:36	FALSE	amt	0.7891	43464	USA	OH	Holland	72.241.120.142	[488-504,];[505-523,];[524-541,];[543-554,];[567-578,];[579-589,];	---	[26-42,];[58-70,];[114-131,];[555-566,];		NCT00002733	19	[488-504,];[505-523,];[524-541,];[567-578,];[579-589,];	Words should be highlighted as MedicationName:&lt;br&gt;&lt;span style="background-color:yellow"&gt;Interferon-alpha&lt;/span&gt;&lt;br&gt; &lt;span style="background-color:yellow"&gt;Interferon Alfa-2a&lt;/span&gt;&lt;br&gt; &lt;span style="background-color:yellow"&gt;Interferon Type I&lt;/span&gt;&lt;br&gt; &lt;span style="background-color:yellow"&gt;Aldesleukin&lt;/span&gt;&lt;br&gt; &lt;span …	[26-42,];[58-70,];[101-113,];[114-131,];[555-566,];	Words should be highlighted as MedicationType:&lt;br&gt;&lt;span style="background-color:limegreen"&gt;Biologic therapy&lt;/span&gt;&lt;br&gt; &lt;span style="background-color:limegreen"&gt;Chemotherapy&lt;/span&gt;&lt;br&gt; &lt;span style="background-color:limegreen"&gt;chemotherapy&lt;/span&gt;&lt;br&gt; &lt;span style="background-color:limegreen"&gt;Endocrine therapy&lt;/span&gt;&lt;br&gt; &l…
181478513	2012-07-13 11:59:48	FALSE	519204039		2012-07-13 11:59:42	FALSE	amt	0.6824	7918256	GBR	L3	Rotherham	82.38.155.246	[579-589,];	---			NCT00002733	19	[488-504,];[505-523,];[524-541,];[567-578,];[579-589,];	Words should be highlighted as MedicationName:&lt;br&gt;&lt;span style="background-color:yellow"&gt;Interferon-alpha&lt;/span&gt;&lt;br&gt; &lt;span style="background-color:yellow"&gt;Interferon Alfa-2a&lt;/span&gt;&lt;br&gt; &lt;span style="background-color:yellow"&gt;Interferon Type I&lt;/span&gt;&lt;br&gt; &lt;span style="background-color:yellow"&gt;Aldesleukin&lt;/span&gt;&lt;br&gt; &lt;span …	[26-42,];[58-70,];[101-113,];[114-131,];[555-566,];	Words should be highlighted as MedicationType:&lt;br&gt;&lt;span style="background-color:limegreen"&gt;Biologic therapy&lt;/span&gt;&lt;br&gt; &lt;span style="background-color:limegreen"&gt;Chemotherapy&lt;/span&gt;&lt;br&gt; &lt;span style="background-color:limegreen"&gt;chemotherapy&lt;/span&gt;&lt;br&gt; &lt;span style="background-color:limegreen"&gt;Endocrine therapy&lt;/span&gt;&lt;br&gt; &l…
181478513	2012-07-13 13:40:55	FALSE	519230533		2012-07-13 13:40:08	FALSE	amt	0.85	10330946	USA	CT	Windsor	99.146.124.185	[488-504,];[505-523,];[524-541,];[567-578,];[579-589,];	---	[26-42,];[58-70,];[101-113,];[114-131,];[555-566,];		NCT00002733	19	[488-504,];[505-523,];[524-541,];[567-578,];[579-589,];	Words should be highlighted as MedicationName:&lt;br&gt;&lt;span style="background-color:yellow"&gt;Interferon-alpha&lt;/span&gt;&lt;br&gt; &lt;span style="background-color:yellow"&gt;Interferon Alfa-2a&lt;/span&gt;&lt;br&gt; &lt;span style="background-color:yellow"&gt;Interferon Type I&lt;/span&gt;&lt;br&gt; &lt;span style="background-color:yellow"&gt;Aldesleukin&lt;/span&gt;&lt;br&gt; &lt;span …	[26-42,];[58-70,];[101-113,];[114-131,];[555-566,];	Words should be highlighted as MedicationType:&lt;br&gt;&lt;span style="background-color:limegreen"&gt;Biologic therapy&lt;/span&gt;&lt;br&gt; &lt;span style="background-color:limegreen"&gt;Chemotherapy&lt;/span&gt;&lt;br&gt; &lt;span style="background-color:limegreen"&gt;chemotherapy&lt;/span&gt;&lt;br&gt; &lt;span style="background-color:limegreen"&gt;Endocrine therapy&lt;/span&gt;&lt;br&gt; &l…
181478513	2012-07-15 03:30:47	FALSE	519895854		2012-07-15 03:19:54	FALSE	amt	0.7736	2296115	USA	WI	Milwaukee	76.229.182.246	[488-504,];[505-523,];[524-541,];[543-554,];[567-578,];[579-589,];	---	[26-42,];[58-70,];[101-113,];[114-131,];[555-566,];		NCT00002733	19	[488-504,];[505-523,];[524-541,];[567-578,];[579-589,];	Words should be highlighted as MedicationName:&lt;br&gt;&lt;span style="background-color:yellow"&gt;Interferon-alpha&lt;/span&gt;&lt;br&gt; &lt;span style="background-color:yellow"&gt;Interferon Alfa-2a&lt;/span&gt;&lt;br&gt; &lt;span style="background-color:yellow"&gt;Interferon Type I&lt;/span&gt;&lt;br&gt; &lt;span style="background-color:yellow"&gt;Aldesleukin&lt;/span&gt;&lt;br&gt; &lt;span …	[26-42,];[58-70,];[101-113,];[114-131,];[555-566,];	Words should be highlighted as MedicationType:&lt;br&gt;&lt;span style="background-color:limegreen"&gt;Biologic therapy&lt;/span&gt;&lt;br&gt; &lt;span style="background-color:limegreen"&gt;Chemotherapy&lt;/span&gt;&lt;br&gt; &lt;span style="background-color:limegreen"&gt;chemotherapy&lt;/span&gt;&lt;br&gt; &lt;span style="background-color:limegreen"&gt;Endocrine therapy&lt;/span&gt;&lt;br&gt; &l…
181478513	2012-07-15 07:10:28	FALSE	519964264		2012-07-15 07:09:22	FALSE	amt	0.7311	5339267	USA	WA	Everett	50.54.163.28	[488-504,];[505-523,];[524-541,];[567-578,];[579-589,];	---	[101-113,];[543-554,];[555-566,];		NCT00002733	19	[488-504,];[505-523,];[524-541,];[567-578,];[579-589,];	Words should be highlighted as MedicationName:&lt;br&gt;&lt;span style="background-color:yellow"&gt;Interferon-alpha&lt;/span&gt;&lt;br&gt; &lt;span style="background-color:yellow"&gt;Interferon Alfa-2a&lt;/span&gt;&lt;br&gt; &lt;span style="background-color:yellow"&gt;Interferon Type I&lt;/span&gt;&lt;br&gt; &lt;span style="background-color:yellow"&gt;Aldesleukin&lt;/span&gt;&lt;br&gt; &lt;span …	[26-42,];[58-70,];[101-113,];[114-131,];[555-566,];	Words should be highlighted as MedicationType:&lt;br&gt;&lt;span style="background-color:limegreen"&gt;Biologic therapy&lt;/span&gt;&lt;br&gt; &lt;span style="background-color:limegreen"&gt;Chemotherapy&lt;/span&gt;&lt;br&gt; &lt;span style="background-color:limegreen"&gt;chemotherapy&lt;/span&gt;&lt;br&gt; &lt;span style="background-color:limegreen"&gt;Endocrine therapy&lt;/span&gt;&lt;br&gt; &l…
181478514	2012-07-13 16:53:04	FALSE	519288338		2012-07-13 16:52:12	FALSE	amt	0.7891	43464	USA	OH	Holland	72.241.120.142	[1264-1280,];[1281-1293,];[1294-1306,];[1307-1315,];[1316-1327,];[1328-1337,];[1338-1349,];	---	[950-961,];		NCT00002755	20	[1264-1280,];[1281-1293,];[1294-1306,];[1307-1315,];[1316-1327,];[1328-1337,];[1338-1349,];	Words should be highlighted as MedicationName:&lt;br&gt;&lt;span style="background-color:yellow"&gt;Cyclophosphamide&lt;/span&gt;&lt;br&gt; &lt;span style="background-color:yellow"&gt;Fluorouracil&lt;/span&gt;&lt;br&gt; &lt;span style="background-color:yellow"&gt;Methotrexate&lt;/span&gt;&lt;br&gt; &lt;span style="background-color:yellow"&gt;Thiotepa&lt;/span&gt;&lt;br&gt; &lt;span style="backgro…		Words should be highlighted as MedicationType:&lt;br&gt;
181478514	2012-07-14 00:26:16	FALSE	519422641		2012-07-14 00:25:09	FALSE	amt	1	9434415	USA	TX	Spring	98.200.192.216	[813-817,];[1264-1280,];[1281-1293,];[1294-1306,];[1307-1315,];[1316-1327,];[1328-1337,];[1338-1349,];	---			NCT00002755	20	[1264-1280,];[1281-1293,];[1294-1306,];[1307-1315,];[1316-1327,];[1328-1337,];[1338-1349,];	Words should be highlighted as MedicationName:&lt;br&gt;&lt;span style="background-color:yellow"&gt;Cyclophosphamide&lt;/span&gt;&lt;br&gt; &lt;span style="background-color:yellow"&gt;Fluorouracil&lt;/span&gt;&lt;br&gt; &lt;span style="background-color:yellow"&gt;Methotrexate&lt;/span&gt;&lt;br&gt; &lt;span style="background-color:yellow"&gt;Thiotepa&lt;/span&gt;&lt;br&gt; &lt;span style="backgro…		Words should be highlighted as MedicationType:&lt;br&gt;
181478514	2012-07-14 22:10:31	FALSE	519800626		2012-07-14 22:06:28	FALSE	amt	0.7736	2296115	USA	WI	Milwaukee	76.229.182.246	[1264-1280,];[1281-1293,];[1294-1306,];[1307-1315,];[1316-1327,];[1328-1337,];[1338-1349,];	---			NCT00002755	20	[1264-1280,];[1281-1293,];[1294-1306,];[1307-1315,];[1316-1327,];[1328-1337,];[1338-1349,];	Words should be highlighted as MedicationName:&lt;br&gt;&lt;span style="background-color:yellow"&gt;Cyclophosphamide&lt;/span&gt;&lt;br&gt; &lt;span style="background-color:yellow"&gt;Fluorouracil&lt;/span&gt;&lt;br&gt; &lt;span style="background-color:yellow"&gt;Methotrexate&lt;/span&gt;&lt;br&gt; &lt;span style="background-color:yellow"&gt;Thiotepa&lt;/span&gt;&lt;br&gt; &lt;span style="backgro…		Words should be highlighted as MedicationType:&lt;br&gt;
181478514	2012-07-15 03:42:23	FALSE	519899438		2012-07-15 03:41:37	FALSE	amt	0.8507	189864	USA	CO	Denver	67.190.24.86	[1264-1280,];[1281-1293,];[1294-1306,];[1307-1315,];[1316-1327,];[1328-1337,];[1338-1349,];	---			NCT00002755	20	[1264-1280,];[1281-1293,];[1294-1306,];[1307-1315,];[1316-1327,];[1328-1337,];[1338-1349,];	Words should be highlighted as MedicationName:&lt;br&gt;&lt;span style="background-color:yellow"&gt;Cyclophosphamide&lt;/span&gt;&lt;br&gt; &lt;span style="background-color:yellow"&gt;Fluorouracil&lt;/span&gt;&lt;br&gt; &lt;span style="background-color:yellow"&gt;Methotrexate&lt;/span&gt;&lt;br&gt; &lt;span style="background-color:yellow"&gt;Thiotepa&lt;/span&gt;&lt;br&gt; &lt;span style="backgro…		Words should be highlighted as MedicationType:&lt;br&gt;
181478514	2012-07-15 17:43:30	FALSE	520109623		2012-07-15 17:42:04	FALSE	amt	0.8571	10432898	USA	NJ	Elizabeth	108.29.48.95	[1264-1280,];[1281-1293,];[1294-1306,];[1307-1315,];[1316-1327,];[1328-1337,];[1338-1349,];	---			NCT00002755	20	[1264-1280,];[1281-1293,];[1294-1306,];[1307-1315,];[1316-1327,];[1328-1337,];[1338-1349,];	Words should be highlighted as MedicationName:&lt;br&gt;&lt;span style="background-color:yellow"&gt;Cyclophosphamide&lt;/span&gt;&lt;br&gt; &lt;span style="background-color:yellow"&gt;Fluorouracil&lt;/span&gt;&lt;br&gt; &lt;span style="background-color:yellow"&gt;Methotrexate&lt;/span&gt;&lt;br&gt; &lt;span style="background-color:yellow"&gt;Thiotepa&lt;/span&gt;&lt;br&gt; &lt;span style="backgro…		Words should be highlighted as MedicationType:&lt;br&gt;
181478515	2012-07-13 05:59:14	FALSE	519123499		2012-07-13 05:58:48	FALSE	amt	0.7516	4783	USA	SD	Belle Fourche	64.179.188.158		---			NCT00002825	21		Words should be highlighted as MedicationName:&lt;br&gt;	[295-306,];[350-361,];	Words should be highlighted as MedicationType:&lt;br&gt;&lt;span style="background-color:limegreen"&gt;transfusion&lt;/span&gt;&lt;br&gt; &lt;span style="background-color:limegreen"&gt;transfusion&lt;/span&gt;&lt;br&gt;
181478515	2012-07-14 21:24:39	FALSE	519785079		2012-07-14 21:24:24	FALSE	amt	0.799	6566442	USA	CA	San Leandro	184.208.105.197		---			NCT00002825	21		Words should be highlighted as MedicationName:&lt;br&gt;	[295-306,];[350-361,];	Words should be highlighted as MedicationType:&lt;br&gt;&lt;span style="background-color:limegreen"&gt;transfusion&lt;/span&gt;&lt;br&gt; &lt;span style="background-color:limegreen"&gt;transfusion&lt;/span&gt;&lt;br&gt;
181478515	2012-07-14 22:56:56	FALSE	519815736		2012-07-14 22:56:27	FALSE	amt	0.8421	918644	USA	TX	Houston	173.45.219.139		---			NCT00002825	21		Words should be highlighted as MedicationName:&lt;br&gt;	[295-306,];[350-361,];	Words should be highlighted as MedicationType:&lt;br&gt;&lt;span style="background-color:limegreen"&gt;transfusion&lt;/span&gt;&lt;br&gt; &lt;span style="background-color:limegreen"&gt;transfusion&lt;/span&gt;&lt;br&gt;
181478515	2012-07-15 05:21:14	FALSE	519936032		2012-07-15 05:20:57	FALSE	amt	0.7891	43464	USA	OH	Holland	72.241.120.142	[320-330,];	---	[809-822,];		NCT00002825	21		Words should be highlighted as MedicationName:&lt;br&gt;	[295-306,];[350-361,];	Words should be highlighted as MedicationType:&lt;br&gt;&lt;span style="background-color:limegreen"&gt;transfusion&lt;/span&gt;&lt;br&gt; &lt;span style="background-color:limegreen"&gt;transfusion&lt;/span&gt;&lt;br&gt;
181478515	2012-07-15 08:59:30	FALSE	519987629		2012-07-15 08:57:41	FALSE	amt	0.7311	5339267	USA	WA	Everett	50.54.163.28		---			NCT00002825	21		Words should be highlighted as MedicationName:&lt;br&gt;	[295-306,];[350-361,];	Words should be highlighted as MedicationType:&lt;br&gt;&lt;span style="background-color:limegreen"&gt;transfusion&lt;/span&gt;&lt;br&gt; &lt;span style="background-color:limegreen"&gt;transfusion&lt;/span&gt;&lt;br&gt;
181478516	2012-07-13 00:36:00	FALSE	519009055		2012-07-13 00:35:34	FALSE	amt	0.7311	5339267	USA	WA	Everett	50.54.163.28	[382-404,];	---			NCT00002847	22	[391-404,];	Words should be highlighted as MedicationName:&lt;br&gt;&lt;span style="background-color:yellow"&gt;interleukin-2&lt;/span&gt;&lt;br&gt;		Words should be highlighted as MedicationType:&lt;br&gt;
181478516	2012-07-14 00:41:38	FALSE	519428497		2012-07-14 00:41:22	FALSE	amt	0.8571	9922263	USA	CT	Windsor	99.146.124.185	[391-404,];	---			NCT00002847	22	[391-404,];	Words should be highlighted as MedicationName:&lt;br&gt;&lt;span style="background-color:yellow"&gt;interleukin-2&lt;/span&gt;&lt;br&gt;		Words should be highlighted as MedicationType:&lt;br&gt;
181478516	2012-07-14 16:17:31	FALSE	519679923		2012-07-14 16:17:15	FALSE	amt	0.9118	946983	USA	IL	Winnetka	108.193.37.83	[391-404,];	---			NCT00002847	22	[391-404,];	Words should be highlighted as MedicationName:&lt;br&gt;&lt;span style="background-color:yellow"&gt;interleukin-2&lt;/span&gt;&lt;br&gt;		Words should be highlighted as MedicationType:&lt;br&gt;
181478516	2012-07-14 17:40:09	FALSE	519707353		2012-07-14 17:39:43	FALSE	amt	0.799	6566442	USA	CA	Arcadia	64.134.222.202	[391-404,];	---			NCT00002847	22	[391-404,];	Words should be highlighted as MedicationName:&lt;br&gt;&lt;span style="background-color:yellow"&gt;interleukin-2&lt;/span&gt;&lt;br&gt;		Words should be highlighted as MedicationType:&lt;br&gt;
181478516	2012-07-15 16:15:34	FALSE	520084267		2012-07-15 16:14:46	FALSE	amt	0.8571	927628	CAN	NB	Moncton	142.167.210.202	[382-404,];	---	[180-199,];[367-376,];		NCT00002847	22	[391-404,];	Words should be highlighted as MedicationName:&lt;br&gt;&lt;span style="background-color:yellow"&gt;interleukin-2&lt;/span&gt;&lt;br&gt;		Words should be highlighted as MedicationType:&lt;br&gt;
181478517	2012-07-13 05:02:29	FALSE	519106523		2012-07-13 05:01:58	FALSE	amt	0.8095	4053364	USA	MA	Medford	98.216.36.133		---	[386-394,];[476-485,];		NCT00002847	23		Words should be highlighted as MedicationName:&lt;br&gt;	[386-394,];	Words should be highlighted as MedicationType:&lt;br&gt;&lt;span style="background-color:limegreen"&gt;steroids&lt;/span&gt;&lt;br&gt;
181478517	2012-07-13 05:06:38	FALSE	519107865		2012-07-13 05:06:18	FALSE	amt	0.7891	43464	USA	OH	Holland	72.241.120.142		---	[386-394,];		NCT00002847	23		Words should be highlighted as MedicationName:&lt;br&gt;	[386-394,];	Words should be highlighted as MedicationType:&lt;br&gt;&lt;span style="background-color:limegreen"&gt;steroids&lt;/span&gt;&lt;br&gt;
181478517	2012-07-14 21:00:21	FALSE	519778139		2012-07-14 21:00:01	FALSE	amt	0.7311	5339267	USA	WA	Everett	50.54.163.28		---	[386-394,];		NCT00002847	23		Words should be highlighted as MedicationName:&lt;br&gt;	[386-394,];	Words should be highlighted as MedicationType:&lt;br&gt;&lt;span style="background-color:limegreen"&gt;steroids&lt;/span&gt;&lt;br&gt;
181478517	2012-07-15 06:39:30	FALSE	519956135		2012-07-15 06:37:28	FALSE	amt	0.6087	9215722	USA	PA	Scranton	184.82.206.207		---			NCT00002847	23		Words should be highlighted as MedicationName:&lt;br&gt;	[386-394,];	Words should be highlighted as MedicationType:&lt;br&gt;&lt;span style="background-color:limegreen"&gt;steroids&lt;/span&gt;&lt;br&gt;
181478517	2012-07-15 16:25:58	FALSE	520086907		2012-07-15 16:25:25	FALSE	amt	0.7755	1211677	USA	FL	Panama City	24.96.39.145		---	[386-394,];		NCT00002847	23		Words should be highlighted as MedicationName:&lt;br&gt;	[386-394,];	Words should be highlighted as MedicationType:&lt;br&gt;&lt;span style="background-color:limegreen"&gt;steroids&lt;/span&gt;&lt;br&gt;
181478518	2012-07-13 19:08:40	FALSE	519326913		2012-07-13 19:08:04	FALSE	amt	0.7311	5339267	USA	WA	Everett	50.54.163.28	[1034-1046,];[1047-1058,];	---	[612-628,];[667-679,];[704-716,];[726-743,];		NCT00002951	24	[1034-1046,];[1047-1058,];	Words should be highlighted as MedicationName:&lt;br&gt;&lt;span style="background-color:yellow"&gt;Fluorouracil&lt;/span&gt;&lt;br&gt; &lt;span style="background-color:yellow"&gt;Hydroxyurea&lt;/span&gt;&lt;br&gt;	[612-628,];[667-679,];[704-716,];[726-743,];	Words should be highlighted as MedicationType:&lt;br&gt;&lt;span style="background-color:limegreen"&gt;Biologic therapy&lt;/span&gt;&lt;br&gt; &lt;span style="background-color:limegreen"&gt;Chemotherapy&lt;/span&gt;&lt;br&gt; &lt;span style="background-color:limegreen"&gt;chemotherapy&lt;/span&gt;&lt;br&gt; &lt;span style="background-color:limegreen"&gt;Endocrine therapy&lt;/span&gt;&lt;br&gt;
181478518	2012-07-13 21:27:06	FALSE	519363719		2012-07-13 21:26:21	FALSE	amt	0.799	6566442	USA			184.208.194.152	[1034-1046,];[1047-1058,];	---			NCT00002951	24	[1034-1046,];[1047-1058,];	Words should be highlighted as MedicationName:&lt;br&gt;&lt;span style="background-color:yellow"&gt;Fluorouracil&lt;/span&gt;&lt;br&gt; &lt;span style="background-color:yellow"&gt;Hydroxyurea&lt;/span&gt;&lt;br&gt;	[612-628,];[667-679,];[704-716,];[726-743,];	Words should be highlighted as MedicationType:&lt;br&gt;&lt;span style="background-color:limegreen"&gt;Biologic therapy&lt;/span&gt;&lt;br&gt; &lt;span style="background-color:limegreen"&gt;Chemotherapy&lt;/span&gt;&lt;br&gt; &lt;span style="background-color:limegreen"&gt;chemotherapy&lt;/span&gt;&lt;br&gt; &lt;span style="background-color:limegreen"&gt;Endocrine therapy&lt;/span&gt;&lt;br&gt;
181478518	2012-07-15 00:27:46	FALSE	519842258		2012-07-15 00:26:34	FALSE	amt	0.7143	668592	USA	KY	Elizabethtown	173.191.9.176	[1034-1046,];[1047-1058,];	---	[667-679,];		NCT00002951	24	[1034-1046,];[1047-1058,];	Words should be highlighted as MedicationName:&lt;br&gt;&lt;span style="background-color:yellow"&gt;Fluorouracil&lt;/span&gt;&lt;br&gt; &lt;span style="background-color:yellow"&gt;Hydroxyurea&lt;/span&gt;&lt;br&gt;	[612-628,];[667-679,];[704-716,];[726-743,];	Words should be highlighted as MedicationType:&lt;br&gt;&lt;span style="background-color:limegreen"&gt;Biologic therapy&lt;/span&gt;&lt;br&gt; &lt;span style="background-color:limegreen"&gt;Chemotherapy&lt;/span&gt;&lt;br&gt; &lt;span style="background-color:limegreen"&gt;chemotherapy&lt;/span&gt;&lt;br&gt; &lt;span style="background-color:limegreen"&gt;Endocrine therapy&lt;/span&gt;&lt;br&gt;
181478518	2012-07-15 03:51:36	FALSE	519903350		2012-07-15 03:51:14	FALSE	amt	0.8507	189864	USA	CO	Denver	67.190.24.86	[1034-1046,];[1047-1058,];	---	[667-679,];		NCT00002951	24	[1034-1046,];[1047-1058,];	Words should be highlighted as MedicationName:&lt;br&gt;&lt;span style="background-color:yellow"&gt;Fluorouracil&lt;/span&gt;&lt;br&gt; &lt;span style="background-color:yellow"&gt;Hydroxyurea&lt;/span&gt;&lt;br&gt;	[612-628,];[667-679,];[704-716,];[726-743,];	Words should be highlighted as MedicationType:&lt;br&gt;&lt;span style="background-color:limegreen"&gt;Biologic therapy&lt;/span&gt;&lt;br&gt; &lt;span style="background-color:limegreen"&gt;Chemotherapy&lt;/span&gt;&lt;br&gt; &lt;span style="background-color:limegreen"&gt;chemotherapy&lt;/span&gt;&lt;br&gt; &lt;span style="background-color:limegreen"&gt;Endocrine therapy&lt;/span&gt;&lt;br&gt;
181478518	2012-07-15 07:08:14	FALSE	519963272		2012-07-15 07:07:28	FALSE	amt	0.8929	10373109	USA	CA	Davis	76.20.12.48	[1034-1046,];[1047-1058,];	---	[612-628,];[667-679,];[726-743,];[782-794,];		NCT00002951	24	[1034-1046,];[1047-1058,];	Words should be highlighted as MedicationName:&lt;br&gt;&lt;span style="background-color:yellow"&gt;Fluorouracil&lt;/span&gt;&lt;br&gt; &lt;span style="background-color:yellow"&gt;Hydroxyurea&lt;/span&gt;&lt;br&gt;	[612-628,];[667-679,];[704-716,];[726-743,];	Words should be highlighted as MedicationType:&lt;br&gt;&lt;span style="background-color:limegreen"&gt;Biologic therapy&lt;/span&gt;&lt;br&gt; &lt;span style="background-color:limegreen"&gt;Chemotherapy&lt;/span&gt;&lt;br&gt; &lt;span style="background-color:limegreen"&gt;chemotherapy&lt;/span&gt;&lt;br&gt; &lt;span style="background-color:limegreen"&gt;Endocrine therapy&lt;/span&gt;&lt;br&gt;
181478519	2012-07-13 04:37:30	FALSE	519096873		2012-07-13 04:36:44	FALSE	amt	0.7891	43464	USA	OH	Holland	72.241.120.142	[486-497,];[938-948,];	---	[327-343,];[382-394,];[563-580,];[949-970,];		NCT00003034	25	[486-497,];[926-937,];[938-948,];	Words should be highlighted as MedicationName:&lt;br&gt;&lt;span style="background-color:yellow"&gt;doxorubicin&lt;/span&gt;&lt;br&gt; &lt;span style="background-color:yellow"&gt;Doxorubicin&lt;/span&gt;&lt;br&gt; &lt;span style="background-color:yellow"&gt;Ranpirnase&lt;/span&gt;&lt;br&gt;	[327-343,];[382-394,];[442-462,];[541-553,];[563-580,];[949-970,];	Words should be highlighted as MedicationType:&lt;br&gt;&lt;span style="background-color:limegreen"&gt;Biologic therapy&lt;/span&gt;&lt;br&gt; &lt;span style="background-color:limegreen"&gt;Chemotherapy&lt;/span&gt;&lt;br&gt; &lt;span style="background-color:limegreen"&gt;chemotherapy regimen&lt;/span&gt;&lt;br&gt; &lt;span style="background-color:limegreen"&gt;chemotherapy&lt;/span&gt;&lt;br&gt;…
181478519	2012-07-14 04:30:23	FALSE	519510495		2012-07-14 04:29:26	FALSE	amt	0.7311	5339267	USA	WA	Everett	50.54.163.28	[486-497,];[926-937,];[938-948,];	---	[327-343,];[382-394,];[442-454,];[541-553,];[563-580,];[949-970,];		NCT00003034	25	[486-497,];[926-937,];[938-948,];	Words should be highlighted as MedicationName:&lt;br&gt;&lt;span style="background-color:yellow"&gt;doxorubicin&lt;/span&gt;&lt;br&gt; &lt;span style="background-color:yellow"&gt;Doxorubicin&lt;/span&gt;&lt;br&gt; &lt;span style="background-color:yellow"&gt;Ranpirnase&lt;/span&gt;&lt;br&gt;	[327-343,];[382-394,];[442-462,];[541-553,];[563-580,];[949-970,];	Words should be highlighted as MedicationType:&lt;br&gt;&lt;span style="background-color:limegreen"&gt;Biologic therapy&lt;/span&gt;&lt;br&gt; &lt;span style="background-color:limegreen"&gt;Chemotherapy&lt;/span&gt;&lt;br&gt; &lt;span style="background-color:limegreen"&gt;chemotherapy regimen&lt;/span&gt;&lt;br&gt; &lt;span style="background-color:limegreen"&gt;chemotherapy&lt;/span&gt;&lt;br&gt;…
181478519	2012-07-15 00:52:20	FALSE	519850046		2012-07-15 00:51:34	FALSE	amt	0.8507	189864	USA	CO	Denver	67.190.24.86	[486-497,];[926-937,];[938-948,];	---	[382-394,];[433-454,];[653-665,];[949-970,];		NCT00003034	25	[486-497,];[926-937,];[938-948,];	Words should be highlighted as MedicationName:&lt;br&gt;&lt;span style="background-color:yellow"&gt;doxorubicin&lt;/span&gt;&lt;br&gt; &lt;span style="background-color:yellow"&gt;Doxorubicin&lt;/span&gt;&lt;br&gt; &lt;span style="background-color:yellow"&gt;Ranpirnase&lt;/span&gt;&lt;br&gt;	[327-343,];[382-394,];[442-462,];[541-553,];[563-580,];[949-970,];	Words should be highlighted as MedicationType:&lt;br&gt;&lt;span style="background-color:limegreen"&gt;Biologic therapy&lt;/span&gt;&lt;br&gt; &lt;span style="background-color:limegreen"&gt;Chemotherapy&lt;/span&gt;&lt;br&gt; &lt;span style="background-color:limegreen"&gt;chemotherapy regimen&lt;/span&gt;&lt;br&gt; &lt;span style="background-color:limegreen"&gt;chemotherapy&lt;/span&gt;&lt;br&gt;…
181478519	2012-07-15 01:24:38	FALSE	519858738		2012-07-15 01:23:37	FALSE	amt	0.7857	9838490	USA	CA	Sylmar	76.170.17.139	[486-497,];[938-948,];	---	[327-343,];[382-394,];[563-580,];[949-970,];		NCT00003034	25	[486-497,];[926-937,];[938-948,];	Words should be highlighted as MedicationName:&lt;br&gt;&lt;span style="background-color:yellow"&gt;doxorubicin&lt;/span&gt;&lt;br&gt; &lt;span style="background-color:yellow"&gt;Doxorubicin&lt;/span&gt;&lt;br&gt; &lt;span style="background-color:yellow"&gt;Ranpirnase&lt;/span&gt;&lt;br&gt;	[327-343,];[382-394,];[442-462,];[541-553,];[563-580,];[949-970,];	Words should be highlighted as MedicationType:&lt;br&gt;&lt;span style="background-color:limegreen"&gt;Biologic therapy&lt;/span&gt;&lt;br&gt; &lt;span style="background-color:limegreen"&gt;Chemotherapy&lt;/span&gt;&lt;br&gt; &lt;span style="background-color:limegreen"&gt;chemotherapy regimen&lt;/span&gt;&lt;br&gt; &lt;span style="background-color:limegreen"&gt;chemotherapy&lt;/span&gt;&lt;br&gt;…
181478519	2012-07-15 16:35:00	FALSE	520089383		2012-07-15 16:34:16	FALSE	amt	0.8696	8864093	USA	CA	Tulare	99.95.254.133	[486-497,];[926-937,];[938-948,];	---	[327-343,];[382-394,];[442-454,];[541-553,];[563-580,];[949-970,];		NCT00003034	25	[486-497,];[926-937,];[938-948,];	Words should be highlighted as MedicationName:&lt;br&gt;&lt;span style="background-color:yellow"&gt;doxorubicin&lt;/span&gt;&lt;br&gt; &lt;span style="background-color:yellow"&gt;Doxorubicin&lt;/span&gt;&lt;br&gt; &lt;span style="background-color:yellow"&gt;Ranpirnase&lt;/span&gt;&lt;br&gt;	[327-343,];[382-394,];[442-462,];[541-553,];[563-580,];[949-970,];	Words should be highlighted as MedicationType:&lt;br&gt;&lt;span style="background-color:limegreen"&gt;Biologic therapy&lt;/span&gt;&lt;br&gt; &lt;span style="background-color:limegreen"&gt;Chemotherapy&lt;/span&gt;&lt;br&gt; &lt;span style="background-color:limegreen"&gt;chemotherapy regimen&lt;/span&gt;&lt;br&gt; &lt;span style="background-color:limegreen"&gt;chemotherapy&lt;/span&gt;&lt;br&gt;…
181478520	2012-07-13 03:56:11	FALSE	519081875		2012-07-13 03:55:05	FALSE	amt	0.7311	5339267	USA	WA	Everett	50.54.163.28	[511-523,];[641-652,];	---	[81-91,];[100-112,];[143-165,];[172-204,];[233-255,];[256-273,];[476-487,];		NCT00003207	26	[172-204,];[511-523,];[641-652,];	Words should be highlighted as MedicationName:&lt;br&gt;&lt;span style="background-color:yellow"&gt;doxorubicin HCl&lt;br&gt; liposome&lt;/span&gt;&lt;br&gt; &lt;span style="background-color:yellow"&gt;cyclosporine&lt;/span&gt;&lt;br&gt; &lt;span style="background-color:yellow"&gt;Doxorubicin&lt;/span&gt;&lt;br&gt;	[34-50,];[81-91,];[100-112,];[143-165,];[233-255,];[256-273,];[476-487,];	Words should be highlighted as MedicationType:&lt;br&gt;&lt;span style="background-color:limegreen"&gt;Biologic therapy&lt;/span&gt;&lt;br&gt; &lt;span style="background-color:limegreen"&gt;interferon&lt;/span&gt;&lt;br&gt; &lt;span style="background-color:limegreen"&gt;Chemotherapy&lt;/span&gt;&lt;br&gt; &lt;span style="background-color:limegreen"&gt;cytotoxic chemotherapy&lt;/span&gt;&lt;br&gt;…
181478520	2012-07-13 15:25:06	FALSE	519262395		2012-07-13 15:24:06	FALSE	amt	0.8571	9922263	USA	CT	Windsor	99.146.124.185	[172-187,];[511-523,];[641-652,];	---	[34-50,];[81-112,];[153-165,];[243-255,];[256-273,];[476-487,];		NCT00003207	26	[172-204,];[511-523,];[641-652,];	Words should be highlighted as MedicationName:&lt;br&gt;&lt;span style="background-color:yellow"&gt;doxorubicin HCl&lt;br&gt; liposome&lt;/span&gt;&lt;br&gt; &lt;span style="background-color:yellow"&gt;cyclosporine&lt;/span&gt;&lt;br&gt; &lt;span style="background-color:yellow"&gt;Doxorubicin&lt;/span&gt;&lt;br&gt;	[34-50,];[81-91,];[100-112,];[143-165,];[233-255,];[256-273,];[476-487,];	Words should be highlighted as MedicationType:&lt;br&gt;&lt;span style="background-color:limegreen"&gt;Biologic therapy&lt;/span&gt;&lt;br&gt; &lt;span style="background-color:limegreen"&gt;interferon&lt;/span&gt;&lt;br&gt; &lt;span style="background-color:limegreen"&gt;Chemotherapy&lt;/span&gt;&lt;br&gt; &lt;span style="background-color:limegreen"&gt;cytotoxic chemotherapy&lt;/span&gt;&lt;br&gt;…
181478520	2012-07-13 17:14:20	FALSE	519293602		2012-07-13 17:13:06	FALSE	amt	0.799	6566442	USA			184.208.194.152	[81-91,];[172-204,];[511-523,];[641-652,];	---	[100-112,];[256-273,];[476-487,];		NCT00003207	26	[172-204,];[511-523,];[641-652,];	Words should be highlighted as MedicationName:&lt;br&gt;&lt;span style="background-color:yellow"&gt;doxorubicin HCl&lt;br&gt; liposome&lt;/span&gt;&lt;br&gt; &lt;span style="background-color:yellow"&gt;cyclosporine&lt;/span&gt;&lt;br&gt; &lt;span style="background-color:yellow"&gt;Doxorubicin&lt;/span&gt;&lt;br&gt;	[34-50,];[81-91,];[100-112,];[143-165,];[233-255,];[256-273,];[476-487,];	Words should be highlighted as MedicationType:&lt;br&gt;&lt;span style="background-color:limegreen"&gt;Biologic therapy&lt;/span&gt;&lt;br&gt; &lt;span style="background-color:limegreen"&gt;interferon&lt;/span&gt;&lt;br&gt; &lt;span style="background-color:limegreen"&gt;Chemotherapy&lt;/span&gt;&lt;br&gt; &lt;span style="background-color:limegreen"&gt;cytotoxic chemotherapy&lt;/span&gt;&lt;br&gt;…
181478520	2012-07-13 18:05:51	FALSE	519308988		2012-07-13 18:05:08	FALSE	amt	0.8696	8864093	USA	CA	Tulare	99.95.254.133	[172-183,];[511-523,];[641-652,];	---	[34-50,];[81-112,];[143-165,];[233-255,];[256-273,];		NCT00003207	26	[172-204,];[511-523,];[641-652,];	Words should be highlighted as MedicationName:&lt;br&gt;&lt;span style="background-color:yellow"&gt;doxorubicin HCl&lt;br&gt; liposome&lt;/span&gt;&lt;br&gt; &lt;span style="background-color:yellow"&gt;cyclosporine&lt;/span&gt;&lt;br&gt; &lt;span style="background-color:yellow"&gt;Doxorubicin&lt;/span&gt;&lt;br&gt;	[34-50,];[81-91,];[100-112,];[143-165,];[233-255,];[256-273,];[476-487,];	Words should be highlighted as MedicationType:&lt;br&gt;&lt;span style="background-color:limegreen"&gt;Biologic therapy&lt;/span&gt;&lt;br&gt; &lt;span style="background-color:limegreen"&gt;interferon&lt;/span&gt;&lt;br&gt; &lt;span style="background-color:limegreen"&gt;Chemotherapy&lt;/span&gt;&lt;br&gt; &lt;span style="background-color:limegreen"&gt;cytotoxic chemotherapy&lt;/span&gt;&lt;br&gt;…
181478520	2012-07-15 06:57:33	FALSE	519960484		2012-07-15 06:56:47	FALSE	amt	0.8929	10373109	USA	CA	Davis	76.20.12.48	[172-183,];[511-523,];[641-652,];	---	[81-91,];[100-112,];[153-165,];[243-255,];[256-273,];[297-309,];[340-352,];[411-423,];		NCT00003207	26	[172-204,];[511-523,];[641-652,];	Words should be highlighted as MedicationName:&lt;br&gt;&lt;span style="background-color:yellow"&gt;doxorubicin HCl&lt;br&gt; liposome&lt;/span&gt;&lt;br&gt; &lt;span style="background-color:yellow"&gt;cyclosporine&lt;/span&gt;&lt;br&gt; &lt;span style="background-color:yellow"&gt;Doxorubicin&lt;/span&gt;&lt;br&gt;	[34-50,];[81-91,];[100-112,];[143-165,];[233-255,];[256-273,];[476-487,];	Words should be highlighted as MedicationType:&lt;br&gt;&lt;span style="background-color:limegreen"&gt;Biologic therapy&lt;/span&gt;&lt;br&gt; &lt;span style="background-color:limegreen"&gt;interferon&lt;/span&gt;&lt;br&gt; &lt;span style="background-color:limegreen"&gt;Chemotherapy&lt;/span&gt;&lt;br&gt; &lt;span style="background-color:limegreen"&gt;cytotoxic chemotherapy&lt;/span&gt;&lt;br&gt;…
181478521	2012-07-13 03:20:15	FALSE	519069574		2012-07-13 03:17:24	FALSE	amt	0.7311	5339267	USA	WA	Everett	50.54.163.28	[1019-1028,];[1029-1038,];[1039-1053,];[1062-1071,];[1072-1084,];[1085-1095,];[1096-1108,];[1109-1120,];[1121-1130,];	---	[688-696,];[720-732,];[756-773,];[789-801,];[828-840,];[1008-1018,];		NCT00003209	27	[1019-1028,];[1029-1038,];[1039-1061,];[1062-1071,];[1072-1084,];[1085-1095,];[1096-1108,];[1109-1120,];[1121-1130,];	Words should be highlighted as MedicationName:&lt;br&gt;&lt;span style="background-color:yellow"&gt;Mitomycin&lt;/span&gt;&lt;br&gt; &lt;span style="background-color:yellow"&gt;Bleomycin&lt;/span&gt;&lt;br&gt; &lt;span style="background-color:yellow"&gt;Isophosphamide mustard&lt;/span&gt;&lt;br&gt; &lt;span style="background-color:yellow"&gt;Cisplatin&lt;/span&gt;&lt;br&gt; &lt;span style="backgr…	[688-704,];[720-732,];[756-773,];[1008-1018,];	Words should be highlighted as MedicationType:&lt;br&gt;&lt;span style="background-color:limegreen"&gt;Biologic therapy&lt;/span&gt;&lt;br&gt; &lt;span style="background-color:limegreen"&gt;Chemotherapy&lt;/span&gt;&lt;br&gt; &lt;span style="background-color:limegreen"&gt;Endocrine therapy&lt;/span&gt;&lt;br&gt; &lt;span style="background-color:limegreen"&gt;Mitomycins&lt;/span&gt;&lt;br&gt;
181478521	2012-07-13 05:38:47	FALSE	519117414		2012-07-13 05:37:38	FALSE	amt	0.7891	43464	USA	OH	Holland	72.241.120.142	[1019-1028,];[1029-1038,];[1039-1061,];[1062-1071,];[1072-1084,];[1085-1095,];[1096-1108,];[1109-1120,];[1121-1130,];	---	[688-704,];[720-732,];[756-773,];[1008-1018,];		NCT00003209	27	[1019-1028,];[1029-1038,];[1039-1061,];[1062-1071,];[1072-1084,];[1085-1095,];[1096-1108,];[1109-1120,];[1121-1130,];	Words should be highlighted as MedicationName:&lt;br&gt;&lt;span style="background-color:yellow"&gt;Mitomycin&lt;/span&gt;&lt;br&gt; &lt;span style="background-color:yellow"&gt;Bleomycin&lt;/span&gt;&lt;br&gt; &lt;span style="background-color:yellow"&gt;Isophosphamide mustard&lt;/span&gt;&lt;br&gt; &lt;span style="background-color:yellow"&gt;Cisplatin&lt;/span&gt;&lt;br&gt; &lt;span style="backgr…	[688-704,];[720-732,];[756-773,];[1008-1018,];	Words should be highlighted as MedicationType:&lt;br&gt;&lt;span style="background-color:limegreen"&gt;Biologic therapy&lt;/span&gt;&lt;br&gt; &lt;span style="background-color:limegreen"&gt;Chemotherapy&lt;/span&gt;&lt;br&gt; &lt;span style="background-color:limegreen"&gt;Endocrine therapy&lt;/span&gt;&lt;br&gt; &lt;span style="background-color:limegreen"&gt;Mitomycins&lt;/span&gt;&lt;br&gt;
181478521	2012-07-14 15:31:09	FALSE	519668183		2012-07-14 15:29:13	FALSE	amt	0.7037	9898098	USA	MD	Aberdeen	108.15.124.207	[1008-1018,];[1019-1028,];[1029-1038,];[1039-1053,];[1062-1071,];[1072-1084,];[1085-1095,];[1096-1108,];[1109-1120,];[1121-1130,];	---	[688-704,];[720-732,];		NCT00003209	27	[1019-1028,];[1029-1038,];[1039-1061,];[1062-1071,];[1072-1084,];[1085-1095,];[1096-1108,];[1109-1120,];[1121-1130,];	Words should be highlighted as MedicationName:&lt;br&gt;&lt;span style="background-color:yellow"&gt;Mitomycin&lt;/span&gt;&lt;br&gt; &lt;span style="background-color:yellow"&gt;Bleomycin&lt;/span&gt;&lt;br&gt; &lt;span style="background-color:yellow"&gt;Isophosphamide mustard&lt;/span&gt;&lt;br&gt; &lt;span style="background-color:yellow"&gt;Cisplatin&lt;/span&gt;&lt;br&gt; &lt;span style="backgr…	[688-704,];[720-732,];[756-773,];[1008-1018,];	Words should be highlighted as MedicationType:&lt;br&gt;&lt;span style="background-color:limegreen"&gt;Biologic therapy&lt;/span&gt;&lt;br&gt; &lt;span style="background-color:limegreen"&gt;Chemotherapy&lt;/span&gt;&lt;br&gt; &lt;span style="background-color:limegreen"&gt;Endocrine therapy&lt;/span&gt;&lt;br&gt; &lt;span style="background-color:limegreen"&gt;Mitomycins&lt;/span&gt;&lt;br&gt;
181478521	2012-07-15 01:58:39	FALSE	519867877		2012-07-15 01:57:54	FALSE	amt	0.8507	189864	USA	CO	Denver	67.190.24.86	[1019-1028,];[1029-1038,];[1039-1061,];[1062-1071,];[1072-1084,];[1085-1095,];[1096-1108,];[1109-1120,];[1121-1130,];	---	[688-704,];[720-732,];[756-773,];[789-801,];[1008-1018,];		NCT00003209	27	[1019-1028,];[1029-1038,];[1039-1061,];[1062-1071,];[1072-1084,];[1085-1095,];[1096-1108,];[1109-1120,];[1121-1130,];	Words should be highlighted as MedicationName:&lt;br&gt;&lt;span style="background-color:yellow"&gt;Mitomycin&lt;/span&gt;&lt;br&gt; &lt;span style="background-color:yellow"&gt;Bleomycin&lt;/span&gt;&lt;br&gt; &lt;span style="background-color:yellow"&gt;Isophosphamide mustard&lt;/span&gt;&lt;br&gt; &lt;span style="background-color:yellow"&gt;Cisplatin&lt;/span&gt;&lt;br&gt; &lt;span style="backgr…	[688-704,];[720-732,];[756-773,];[1008-1018,];	Words should be highlighted as MedicationType:&lt;br&gt;&lt;span style="background-color:limegreen"&gt;Biologic therapy&lt;/span&gt;&lt;br&gt; &lt;span style="background-color:limegreen"&gt;Chemotherapy&lt;/span&gt;&lt;br&gt; &lt;span style="background-color:limegreen"&gt;Endocrine therapy&lt;/span&gt;&lt;br&gt; &lt;span style="background-color:limegreen"&gt;Mitomycins&lt;/span&gt;&lt;br&gt;
181478521	2012-07-15 16:37:20	FALSE	520090248		2012-07-15 16:36:27	FALSE	amt	0.8696	8864093	USA	CA	Tulare	99.95.254.133	[1019-1028,];[1029-1038,];[1039-1061,];[1062-1071,];[1072-1084,];[1085-1095,];[1096-1108,];[1109-1120,];[1121-1130,];	---	[688-704,];[720-732,];[756-773,];[1008-1018,];		NCT00003209	27	[1019-1028,];[1029-1038,];[1039-1061,];[1062-1071,];[1072-1084,];[1085-1095,];[1096-1108,];[1109-1120,];[1121-1130,];	Words should be highlighted as MedicationName:&lt;br&gt;&lt;span style="background-color:yellow"&gt;Mitomycin&lt;/span&gt;&lt;br&gt; &lt;span style="background-color:yellow"&gt;Bleomycin&lt;/span&gt;&lt;br&gt; &lt;span style="background-color:yellow"&gt;Isophosphamide mustard&lt;/span&gt;&lt;br&gt; &lt;span style="background-color:yellow"&gt;Cisplatin&lt;/span&gt;&lt;br&gt; &lt;span style="backgr…	[688-704,];[720-732,];[756-773,];[1008-1018,];	Words should be highlighted as MedicationType:&lt;br&gt;&lt;span style="background-color:limegreen"&gt;Biologic therapy&lt;/span&gt;&lt;br&gt; &lt;span style="background-color:limegreen"&gt;Chemotherapy&lt;/span&gt;&lt;br&gt; &lt;span style="background-color:limegreen"&gt;Endocrine therapy&lt;/span&gt;&lt;br&gt; &lt;span style="background-color:limegreen"&gt;Mitomycins&lt;/span&gt;&lt;br&gt;
181478522	2012-07-13 04:04:07	FALSE	519084557		2012-07-13 04:03:41	FALSE	amt	0.6389	6216992	USA	PA	Bethlehem	24.229.136.130		---	[167-184,];[308-327,];		NCT00003255	28		Words should be highlighted as MedicationName:&lt;br&gt;	[308-327,];[393-411,];[412-424,];	Words should be highlighted as MedicationType:&lt;br&gt;&lt;span style="background-color:limegreen"&gt;reinduction therapy&lt;/span&gt;&lt;br&gt; &lt;span style="background-color:limegreen"&gt;induction regimens&lt;/span&gt;&lt;br&gt; &lt;span style="background-color:limegreen"&gt;Chemotherapy&lt;/span&gt;&lt;br&gt;
181478522	2012-07-14 00:11:03	FALSE	519417570		2012-07-14 00:10:17	FALSE	amt	0.799	6566442	USA	CA	Concord	107.36.70.27		---	[412-424,];		NCT00003255	28		Words should be highlighted as MedicationName:&lt;br&gt;	[308-327,];[393-411,];[412-424,];	Words should be highlighted as MedicationType:&lt;br&gt;&lt;span style="background-color:limegreen"&gt;reinduction therapy&lt;/span&gt;&lt;br&gt; &lt;span style="background-color:limegreen"&gt;induction regimens&lt;/span&gt;&lt;br&gt; &lt;span style="background-color:limegreen"&gt;Chemotherapy&lt;/span&gt;&lt;br&gt;
181478522	2012-07-14 20:29:43	FALSE	519770238		2012-07-14 20:29:04	FALSE	amt	0.8676	9978919	GBR	Q5	York	94.14.220.217		---	[308-327,];[412-424,];		NCT00003255	28		Words should be highlighted as MedicationName:&lt;br&gt;	[308-327,];[393-411,];[412-424,];	Words should be highlighted as MedicationType:&lt;br&gt;&lt;span style="background-color:limegreen"&gt;reinduction therapy&lt;/span&gt;&lt;br&gt; &lt;span style="background-color:limegreen"&gt;induction regimens&lt;/span&gt;&lt;br&gt; &lt;span style="background-color:limegreen"&gt;Chemotherapy&lt;/span&gt;&lt;br&gt;
181478522	2012-07-15 00:40:09	FALSE	519846198		2012-07-15 00:39:49	FALSE	amt	0.7311	5339267	USA	WA	Everett	50.54.163.28		---	[412-424,];		NCT00003255	28		Words should be highlighted as MedicationName:&lt;br&gt;	[308-327,];[393-411,];[412-424,];	Words should be highlighted as MedicationType:&lt;br&gt;&lt;span style="background-color:limegreen"&gt;reinduction therapy&lt;/span&gt;&lt;br&gt; &lt;span style="background-color:limegreen"&gt;induction regimens&lt;/span&gt;&lt;br&gt; &lt;span style="background-color:limegreen"&gt;Chemotherapy&lt;/span&gt;&lt;br&gt;
181478522	2012-07-15 06:55:55	FALSE	519960133		2012-07-15 06:55:40	FALSE	amt	0.7891	43464	USA	OH	Holland	72.241.120.142		---	[412-424,];		NCT00003255	28		Words should be highlighted as MedicationName:&lt;br&gt;	[308-327,];[393-411,];[412-424,];	Words should be highlighted as MedicationType:&lt;br&gt;&lt;span style="background-color:limegreen"&gt;reinduction therapy&lt;/span&gt;&lt;br&gt; &lt;span style="background-color:limegreen"&gt;induction regimens&lt;/span&gt;&lt;br&gt; &lt;span style="background-color:limegreen"&gt;Chemotherapy&lt;/span&gt;&lt;br&gt;
181478523	2012-07-13 17:43:28	FALSE	519302321		2012-07-13 17:42:48	FALSE	amt	0.7891	43464	USA	OH	Holland	72.241.120.142	[152-163,];[297-311,];[479-490,];[491-500,];	---	[26-42,];[58-70,];[164-181,];[278-293,];		NCT00003255	29	[152-163,];[297-311,];[479-490,];[491-500,];	Words should be highlighted as MedicationName:&lt;br&gt;&lt;span style="background-color:yellow"&gt;hydroxyurea&lt;/span&gt;&lt;br&gt; &lt;span style="background-color:yellow"&gt;amphotericin B&lt;/span&gt;&lt;br&gt; &lt;span style="background-color:yellow"&gt;Carboplatin&lt;/span&gt;&lt;br&gt; &lt;span style="background-color:yellow"&gt;Topotecan&lt;/span&gt;&lt;br&gt;	[26-42,];[58-70,];[117-129,];[164-181,];[278-293,];	Words should be highlighted as MedicationType:&lt;br&gt;&lt;span style="background-color:limegreen"&gt;Biologic therapy&lt;/span&gt;&lt;br&gt; &lt;span style="background-color:limegreen"&gt;Chemotherapy&lt;/span&gt;&lt;br&gt; &lt;span style="background-color:limegreen"&gt;chemotherapy&lt;/span&gt;&lt;br&gt; &lt;span style="background-color:limegreen"&gt;Endocrine therapy&lt;/span&gt;&lt;br&gt; &l…
181478523	2012-07-13 21:55:44	FALSE	519371636		2012-07-13 21:55:06	FALSE	amt	0.9444	10359927	USA	GA	Athens	96.32.128.25	[278-293,];[297-311,];[479-490,];[491-500,];	---	[58-70,];		NCT00003255	29	[152-163,];[297-311,];[479-490,];[491-500,];	Words should be highlighted as MedicationName:&lt;br&gt;&lt;span style="background-color:yellow"&gt;hydroxyurea&lt;/span&gt;&lt;br&gt; &lt;span style="background-color:yellow"&gt;amphotericin B&lt;/span&gt;&lt;br&gt; &lt;span style="background-color:yellow"&gt;Carboplatin&lt;/span&gt;&lt;br&gt; &lt;span style="background-color:yellow"&gt;Topotecan&lt;/span&gt;&lt;br&gt;	[26-42,];[58-70,];[117-129,];[164-181,];[278-293,];	Words should be highlighted as MedicationType:&lt;br&gt;&lt;span style="background-color:limegreen"&gt;Biologic therapy&lt;/span&gt;&lt;br&gt; &lt;span style="background-color:limegreen"&gt;Chemotherapy&lt;/span&gt;&lt;br&gt; &lt;span style="background-color:limegreen"&gt;chemotherapy&lt;/span&gt;&lt;br&gt; &lt;span style="background-color:limegreen"&gt;Endocrine therapy&lt;/span&gt;&lt;br&gt; &l…
181478523	2012-07-14 17:46:38	FALSE	519708996		2012-07-14 17:43:49	FALSE	amt	0.7778	7374141	USA	AL	Florence	71.207.173.159	[297-309,];[479-490,];[491-500,];	---	[6-24,];[26-42,];[58-70,];[117-129,];[152-181,];[278-293,];		NCT00003255	29	[152-163,];[297-311,];[479-490,];[491-500,];	Words should be highlighted as MedicationName:&lt;br&gt;&lt;span style="background-color:yellow"&gt;hydroxyurea&lt;/span&gt;&lt;br&gt; &lt;span style="background-color:yellow"&gt;amphotericin B&lt;/span&gt;&lt;br&gt; &lt;span style="background-color:yellow"&gt;Carboplatin&lt;/span&gt;&lt;br&gt; &lt;span style="background-color:yellow"&gt;Topotecan&lt;/span&gt;&lt;br&gt;	[26-42,];[58-70,];[117-129,];[164-181,];[278-293,];	Words should be highlighted as MedicationType:&lt;br&gt;&lt;span style="background-color:limegreen"&gt;Biologic therapy&lt;/span&gt;&lt;br&gt; &lt;span style="background-color:limegreen"&gt;Chemotherapy&lt;/span&gt;&lt;br&gt; &lt;span style="background-color:limegreen"&gt;chemotherapy&lt;/span&gt;&lt;br&gt; &lt;span style="background-color:limegreen"&gt;Endocrine therapy&lt;/span&gt;&lt;br&gt; &l…
181478523	2012-07-15 03:40:40	FALSE	519898817		2012-07-15 03:39:43	FALSE	amt	0.7311	5339267	USA	WA	Everett	50.54.163.28	[152-163,];[297-311,];[479-490,];[491-500,];	---	[26-42,];[58-70,];[117-129,];[164-181,];[278-293,];		NCT00003255	29	[152-163,];[297-311,];[479-490,];[491-500,];	Words should be highlighted as MedicationName:&lt;br&gt;&lt;span style="background-color:yellow"&gt;hydroxyurea&lt;/span&gt;&lt;br&gt; &lt;span style="background-color:yellow"&gt;amphotericin B&lt;/span&gt;&lt;br&gt; &lt;span style="background-color:yellow"&gt;Carboplatin&lt;/span&gt;&lt;br&gt; &lt;span style="background-color:yellow"&gt;Topotecan&lt;/span&gt;&lt;br&gt;	[26-42,];[58-70,];[117-129,];[164-181,];[278-293,];	Words should be highlighted as MedicationType:&lt;br&gt;&lt;span style="background-color:limegreen"&gt;Biologic therapy&lt;/span&gt;&lt;br&gt; &lt;span style="background-color:limegreen"&gt;Chemotherapy&lt;/span&gt;&lt;br&gt; &lt;span style="background-color:limegreen"&gt;chemotherapy&lt;/span&gt;&lt;br&gt; &lt;span style="background-color:limegreen"&gt;Endocrine therapy&lt;/span&gt;&lt;br&gt; &l…
181478523	2012-07-15 11:46:29	FALSE	520016294		2012-07-15 11:45:34	FALSE	amt	0.8676	9978919	GBR	Q5	York	94.14.220.217	[152-181,];[297-311,];[479-490,];[491-500,];	---	[26-42,];[58-70,];[278-293,];		NCT00003255	29	[152-163,];[297-311,];[479-490,];[491-500,];	Words should be highlighted as MedicationName:&lt;br&gt;&lt;span style="background-color:yellow"&gt;hydroxyurea&lt;/span&gt;&lt;br&gt; &lt;span style="background-color:yellow"&gt;amphotericin B&lt;/span&gt;&lt;br&gt; &lt;span style="background-color:yellow"&gt;Carboplatin&lt;/span&gt;&lt;br&gt; &lt;span style="background-color:yellow"&gt;Topotecan&lt;/span&gt;&lt;br&gt;	[26-42,];[58-70,];[117-129,];[164-181,];[278-293,];	Words should be highlighted as MedicationType:&lt;br&gt;&lt;span style="background-color:limegreen"&gt;Biologic therapy&lt;/span&gt;&lt;br&gt; &lt;span style="background-color:limegreen"&gt;Chemotherapy&lt;/span&gt;&lt;br&gt; &lt;span style="background-color:limegreen"&gt;chemotherapy&lt;/span&gt;&lt;br&gt; &lt;span style="background-color:limegreen"&gt;Endocrine therapy&lt;/span&gt;&lt;br&gt; &l…
181478524	2012-07-13 03:50:21	FALSE	519079900		2012-07-13 03:50:02	FALSE	amt	0.7891	43464	USA	OH	Holland	72.241.120.142		---	[427-439,];		NCT00003284	30		Words should be highlighted as MedicationName:&lt;br&gt;	[427-439,];	Words should be highlighted as MedicationType:&lt;br&gt;&lt;span style="background-color:limegreen"&gt;chemotherapy&lt;/span&gt;&lt;br&gt;
181478524	2012-07-13 06:42:43	FALSE	519137344		2012-07-13 06:41:48	FALSE	amt	0.7311	5339267	USA	WA	Everett	50.54.163.28		---	[427-439,];[471-481,];		NCT00003284	30		Words should be highlighted as MedicationName:&lt;br&gt;	[427-439,];	Words should be highlighted as MedicationType:&lt;br&gt;&lt;span style="background-color:limegreen"&gt;chemotherapy&lt;/span&gt;&lt;br&gt;
181478524	2012-07-13 19:10:10	FALSE	519327309		2012-07-13 19:09:25	FALSE	amt	0.8676	9978919	GBR	D3	Chesterfield	94.14.220.217		---	[427-439,];		NCT00003284	30		Words should be highlighted as MedicationName:&lt;br&gt;	[427-439,];	Words should be highlighted as MedicationType:&lt;br&gt;&lt;span style="background-color:limegreen"&gt;chemotherapy&lt;/span&gt;&lt;br&gt;
181478524	2012-07-15 00:17:59	FALSE	519839743		2012-07-15 00:17:26	FALSE	amt	0.7857	9838490	USA	CA	Sylmar	76.170.17.139		---	[228-240,];[427-439,];		NCT00003284	30		Words should be highlighted as MedicationName:&lt;br&gt;	[427-439,];	Words should be highlighted as MedicationType:&lt;br&gt;&lt;span style="background-color:limegreen"&gt;chemotherapy&lt;/span&gt;&lt;br&gt;
181478524	2012-07-15 17:11:08	FALSE	520100333		2012-07-15 17:07:59	FALSE	amt	1	41352	USA	MA	Needham Heights	66.92.76.147		---	[427-439,];		NCT00003284	30		Words should be highlighted as MedicationName:&lt;br&gt;	[427-439,];	Words should be highlighted as MedicationType:&lt;br&gt;&lt;span style="background-color:limegreen"&gt;chemotherapy&lt;/span&gt;&lt;br&gt;
181478525	2012-07-13 07:02:45	FALSE	519143851		2012-07-13 07:01:50	FALSE	amt	0.7891	43464	USA	OH	Holland	72.241.120.142	[666-675,];[676-686,];[687-696,];[697-706,];[707-729,];[730-740,];[741-752,];[753-764,];	---	[107-120,];[397-408,];[506-518,];		NCT00003284	31	[666-675,];[676-686,];[687-706,];[707-729,];[730-740,];[741-752,];[753-764,];	Words should be highlighted as MedicationName:&lt;br&gt;&lt;span style="background-color:yellow"&gt;Etoposide&lt;/span&gt;&lt;br&gt; &lt;span style="background-color:yellow"&gt;Paclitaxel&lt;/span&gt;&lt;br&gt; &lt;span style="background-color:yellow"&gt;Etoposide phosphate&lt;/span&gt;&lt;br&gt; &lt;span style="background-color:yellow"&gt;Isophosphamide mustard&lt;/span&gt;&lt;br&gt; &lt;span st…	[506-518,];	Words should be highlighted as MedicationType:&lt;br&gt;&lt;span style="background-color:limegreen"&gt;chemotherapy&lt;/span&gt;&lt;br&gt;
181478525	2012-07-14 01:24:08	FALSE	519442077		2012-07-14 01:23:37	FALSE	amt	0.8571	9922263	USA	CT	Windsor	99.146.124.185	[666-675,];[676-686,];[687-706,];[707-729,];[730-740,];[741-752,];[753-764,];	---	[506-518,];		NCT00003284	31	[666-675,];[676-686,];[687-706,];[707-729,];[730-740,];[741-752,];[753-764,];	Words should be highlighted as MedicationName:&lt;br&gt;&lt;span style="background-color:yellow"&gt;Etoposide&lt;/span&gt;&lt;br&gt; &lt;span style="background-color:yellow"&gt;Paclitaxel&lt;/span&gt;&lt;br&gt; &lt;span style="background-color:yellow"&gt;Etoposide phosphate&lt;/span&gt;&lt;br&gt; &lt;span style="background-color:yellow"&gt;Isophosphamide mustard&lt;/span&gt;&lt;br&gt; &lt;span st…	[506-518,];	Words should be highlighted as MedicationType:&lt;br&gt;&lt;span style="background-color:limegreen"&gt;chemotherapy&lt;/span&gt;&lt;br&gt;
181478525	2012-07-14 01:35:06	FALSE	519447863		2012-07-14 01:33:56	FALSE	amt	0.9	2173664	USA	WA	Seattle	216.254.20.120	[666-675,];[676-686,];[687-706,];[707-729,];[730-740,];[741-752,];[753-764,];	---			NCT00003284	31	[666-675,];[676-686,];[687-706,];[707-729,];[730-740,];[741-752,];[753-764,];	Words should be highlighted as MedicationName:&lt;br&gt;&lt;span style="background-color:yellow"&gt;Etoposide&lt;/span&gt;&lt;br&gt; &lt;span style="background-color:yellow"&gt;Paclitaxel&lt;/span&gt;&lt;br&gt; &lt;span style="background-color:yellow"&gt;Etoposide phosphate&lt;/span&gt;&lt;br&gt; &lt;span style="background-color:yellow"&gt;Isophosphamide mustard&lt;/span&gt;&lt;br&gt; &lt;span st…	[506-518,];	Words should be highlighted as MedicationType:&lt;br&gt;&lt;span style="background-color:limegreen"&gt;chemotherapy&lt;/span&gt;&lt;br&gt;
181478525	2012-07-14 15:19:56	FALSE	519665631		2012-07-14 15:18:46	FALSE	amt	0.7516	4783	USA	SD	Belle Fourche	64.179.188.158	[666-675,];[676-686,];[687-706,];[707-729,];[730-740,];[741-752,];[753-764,];	---	[506-518,];		NCT00003284	31	[666-675,];[676-686,];[687-706,];[707-729,];[730-740,];[741-752,];[753-764,];	Words should be highlighted as MedicationName:&lt;br&gt;&lt;span style="background-color:yellow"&gt;Etoposide&lt;/span&gt;&lt;br&gt; &lt;span style="background-color:yellow"&gt;Paclitaxel&lt;/span&gt;&lt;br&gt; &lt;span style="background-color:yellow"&gt;Etoposide phosphate&lt;/span&gt;&lt;br&gt; &lt;span style="background-color:yellow"&gt;Isophosphamide mustard&lt;/span&gt;&lt;br&gt; &lt;span st…	[506-518,];	Words should be highlighted as MedicationType:&lt;br&gt;&lt;span style="background-color:limegreen"&gt;chemotherapy&lt;/span&gt;&lt;br&gt;
181478525	2012-07-14 17:23:38	FALSE	519702472		2012-07-14 17:22:52	FALSE	amt	1	10171683	USA	NV	Las Vegas	70.180.253.91		---	[506-518,];		NCT00003284	31	[666-675,];[676-686,];[687-706,];[707-729,];[730-740,];[741-752,];[753-764,];	Words should be highlighted as MedicationName:&lt;br&gt;&lt;span style="background-color:yellow"&gt;Etoposide&lt;/span&gt;&lt;br&gt; &lt;span style="background-color:yellow"&gt;Paclitaxel&lt;/span&gt;&lt;br&gt; &lt;span style="background-color:yellow"&gt;Etoposide phosphate&lt;/span&gt;&lt;br&gt; &lt;span style="background-color:yellow"&gt;Isophosphamide mustard&lt;/span&gt;&lt;br&gt; &lt;span st…	[506-518,];	Words should be highlighted as MedicationType:&lt;br&gt;&lt;span style="background-color:limegreen"&gt;chemotherapy&lt;/span&gt;&lt;br&gt;
181478526	2012-07-13 01:39:53	FALSE	519032329		2012-07-13 01:38:51	FALSE	amt	0.7891	43464	USA	OH	Holland	72.241.120.142	[664-680,];[681-691,];[692-704,];[705-718,];[719-730,];[731-742,];[743-754,];[755-776,];	---	[419-431,];[450-467,];		NCT00003311	32	[664-680,];[681-691,];[692-704,];[705-718,];[719-730,];[731-742,];[743-754,];[755-776,];	Words should be highlighted as MedicationName:&lt;br&gt;&lt;span style="background-color:yellow"&gt;Cyclophosphamide&lt;/span&gt;&lt;br&gt; &lt;span style="background-color:yellow"&gt;Cytarabine&lt;/span&gt;&lt;br&gt; &lt;span style="background-color:yellow"&gt;Methotrexate&lt;/span&gt;&lt;br&gt; &lt;span style="background-color:yellow"&gt;Dexamethasone&lt;/span&gt;&lt;br&gt; &lt;span style="back…	[37-54,];[370-386,];[419-431,];[450-467,];	Words should be highlighted as MedicationType:&lt;br&gt;&lt;span style="background-color:limegreen"&gt;blood transfusion&lt;/span&gt;&lt;br&gt; &lt;span style="background-color:limegreen"&gt;Biologic therapy&lt;/span&gt;&lt;br&gt; &lt;span style="background-color:limegreen"&gt;Chemotherapy&lt;/span&gt;&lt;br&gt; &lt;span style="background-color:limegreen"&gt;Endocrine therapy&lt;/span&gt;&lt;br&g…
181478526	2012-07-13 21:51:41	FALSE	519370441		2012-07-13 21:50:53	FALSE	amt	0.9444	10359927	USA	GA	Athens	96.32.128.25	[664-680,];[681-691,];[692-704,];[705-718,];[719-730,];[731-742,];[743-754,];[755-776,];	---	[121-134,];[419-431,];		NCT00003311	32	[664-680,];[681-691,];[692-704,];[705-718,];[719-730,];[731-742,];[743-754,];[755-776,];	Words should be highlighted as MedicationName:&lt;br&gt;&lt;span style="background-color:yellow"&gt;Cyclophosphamide&lt;/span&gt;&lt;br&gt; &lt;span style="background-color:yellow"&gt;Cytarabine&lt;/span&gt;&lt;br&gt; &lt;span style="background-color:yellow"&gt;Methotrexate&lt;/span&gt;&lt;br&gt; &lt;span style="background-color:yellow"&gt;Dexamethasone&lt;/span&gt;&lt;br&gt; &lt;span style="back…	[37-54,];[370-386,];[419-431,];[450-467,];	Words should be highlighted as MedicationType:&lt;br&gt;&lt;span style="background-color:limegreen"&gt;blood transfusion&lt;/span&gt;&lt;br&gt; &lt;span style="background-color:limegreen"&gt;Biologic therapy&lt;/span&gt;&lt;br&gt; &lt;span style="background-color:limegreen"&gt;Chemotherapy&lt;/span&gt;&lt;br&gt; &lt;span style="background-color:limegreen"&gt;Endocrine therapy&lt;/span&gt;&lt;br&g…
181478526	2012-07-14 19:13:28	FALSE	519737645		2012-07-14 19:12:10	FALSE	amt	0.7736	2296115	USA	WI	Milwaukee	76.229.182.246	[664-680,];[681-691,];[692-704,];[705-718,];[719-730,];[731-742,];[743-754,];[755-776,];	---	[370-386,];[419-431,];[450-467,];		NCT00003311	32	[664-680,];[681-691,];[692-704,];[705-718,];[719-730,];[731-742,];[743-754,];[755-776,];	Words should be highlighted as MedicationName:&lt;br&gt;&lt;span style="background-color:yellow"&gt;Cyclophosphamide&lt;/span&gt;&lt;br&gt; &lt;span style="background-color:yellow"&gt;Cytarabine&lt;/span&gt;&lt;br&gt; &lt;span style="background-color:yellow"&gt;Methotrexate&lt;/span&gt;&lt;br&gt; &lt;span style="background-color:yellow"&gt;Dexamethasone&lt;/span&gt;&lt;br&gt; &lt;span style="back…	[37-54,];[370-386,];[419-431,];[450-467,];	Words should be highlighted as MedicationType:&lt;br&gt;&lt;span style="background-color:limegreen"&gt;blood transfusion&lt;/span&gt;&lt;br&gt; &lt;span style="background-color:limegreen"&gt;Biologic therapy&lt;/span&gt;&lt;br&gt; &lt;span style="background-color:limegreen"&gt;Chemotherapy&lt;/span&gt;&lt;br&gt; &lt;span style="background-color:limegreen"&gt;Endocrine therapy&lt;/span&gt;&lt;br&g…
181478526	2012-07-15 03:53:30	FALSE	519904198		2012-07-15 03:52:47	FALSE	amt	0.799	6566442	USA	CA	Oakland	107.39.89.189	[664-680,];[681-691,];[692-704,];[705-718,];[719-730,];[731-742,];[743-754,];[755-776,];	---			NCT00003311	32	[664-680,];[681-691,];[692-704,];[705-718,];[719-730,];[731-742,];[743-754,];[755-776,];	Words should be highlighted as MedicationName:&lt;br&gt;&lt;span style="background-color:yellow"&gt;Cyclophosphamide&lt;/span&gt;&lt;br&gt; &lt;span style="background-color:yellow"&gt;Cytarabine&lt;/span&gt;&lt;br&gt; &lt;span style="background-color:yellow"&gt;Methotrexate&lt;/span&gt;&lt;br&gt; &lt;span style="background-color:yellow"&gt;Dexamethasone&lt;/span&gt;&lt;br&gt; &lt;span style="back…	[37-54,];[370-386,];[419-431,];[450-467,];	Words should be highlighted as MedicationType:&lt;br&gt;&lt;span style="background-color:limegreen"&gt;blood transfusion&lt;/span&gt;&lt;br&gt; &lt;span style="background-color:limegreen"&gt;Biologic therapy&lt;/span&gt;&lt;br&gt; &lt;span style="background-color:limegreen"&gt;Chemotherapy&lt;/span&gt;&lt;br&gt; &lt;span style="background-color:limegreen"&gt;Endocrine therapy&lt;/span&gt;&lt;br&g…
181478526	2012-07-15 19:03:55	FALSE	520133887		2012-07-15 19:03:05	FALSE	amt	0.8929	10373109	USA	CA	Davis	76.20.12.48	[664-680,];[681-691,];[692-704,];[705-718,];[719-730,];[731-742,];[743-754,];[755-776,];	---	[370-386,];[419-431,];[450-467,];		NCT00003311	32	[664-680,];[681-691,];[692-704,];[705-718,];[719-730,];[731-742,];[743-754,];[755-776,];	Words should be highlighted as MedicationName:&lt;br&gt;&lt;span style="background-color:yellow"&gt;Cyclophosphamide&lt;/span&gt;&lt;br&gt; &lt;span style="background-color:yellow"&gt;Cytarabine&lt;/span&gt;&lt;br&gt; &lt;span style="background-color:yellow"&gt;Methotrexate&lt;/span&gt;&lt;br&gt; &lt;span style="background-color:yellow"&gt;Dexamethasone&lt;/span&gt;&lt;br&gt; &lt;span style="back…	[37-54,];[370-386,];[419-431,];[450-467,];	Words should be highlighted as MedicationType:&lt;br&gt;&lt;span style="background-color:limegreen"&gt;blood transfusion&lt;/span&gt;&lt;br&gt; &lt;span style="background-color:limegreen"&gt;Biologic therapy&lt;/span&gt;&lt;br&gt; &lt;span style="background-color:limegreen"&gt;Chemotherapy&lt;/span&gt;&lt;br&gt; &lt;span style="background-color:limegreen"&gt;Endocrine therapy&lt;/span&gt;&lt;br&g…
181478527	2012-07-13 01:31:58	FALSE	519029251		2012-07-13 01:31:40	FALSE	amt	0.7891	43464	USA	OH	Holland	72.241.120.142		---	[181-193,];		NCT00003362	33		Words should be highlighted as MedicationName:&lt;br&gt;	[181-193,];[181-193,];	Words should be highlighted as MedicationType:&lt;br&gt;&lt;span style="background-color:limegreen"&gt;chemotherapy&lt;/span&gt;&lt;br&gt; &lt;span style="background-color:limegreen"&gt;chemotherapy&lt;/span&gt;&lt;br&gt;
181478527	2012-07-13 15:42:44	FALSE	519267804		2012-07-13 15:42:15	FALSE	amt	0.75	9350121	USA	IA	Muscatine	69.49.71.4		---	[181-193,];		NCT00003362	33		Words should be highlighted as MedicationName:&lt;br&gt;	[181-193,];[181-193,];	Words should be highlighted as MedicationType:&lt;br&gt;&lt;span style="background-color:limegreen"&gt;chemotherapy&lt;/span&gt;&lt;br&gt; &lt;span style="background-color:limegreen"&gt;chemotherapy&lt;/span&gt;&lt;br&gt;
181478527	2012-07-13 21:46:57	FALSE	519369350		2012-07-13 21:46:17	FALSE	amt	0.9444	10359927	USA	GA	Athens	96.32.128.25	[521-528,];	---	[181-193,];[658-671,];		NCT00003362	33		Words should be highlighted as MedicationName:&lt;br&gt;	[181-193,];[181-193,];	Words should be highlighted as MedicationType:&lt;br&gt;&lt;span style="background-color:limegreen"&gt;chemotherapy&lt;/span&gt;&lt;br&gt; &lt;span style="background-color:limegreen"&gt;chemotherapy&lt;/span&gt;&lt;br&gt;
181478527	2012-07-14 20:37:31	FALSE	519771797		2012-07-14 20:37:01	FALSE	amt	0.7778	7374141	USA	AL	Florence	71.207.173.159		---	[181-193,];[658-671,];		NCT00003362	33		Words should be highlighted as MedicationName:&lt;br&gt;	[181-193,];[181-193,];	Words should be highlighted as MedicationType:&lt;br&gt;&lt;span style="background-color:limegreen"&gt;chemotherapy&lt;/span&gt;&lt;br&gt; &lt;span style="background-color:limegreen"&gt;chemotherapy&lt;/span&gt;&lt;br&gt;
181478527	2012-07-15 01:34:57	FALSE	519861071		2012-07-15 01:34:40	FALSE	amt	0.8507	189864	USA	CO	Denver	67.190.24.86		---	[658-671,];		NCT00003362	33		Words should be highlighted as MedicationName:&lt;br&gt;	[181-193,];[181-193,];	Words should be highlighted as MedicationType:&lt;br&gt;&lt;span style="background-color:limegreen"&gt;chemotherapy&lt;/span&gt;&lt;br&gt; &lt;span style="background-color:limegreen"&gt;chemotherapy&lt;/span&gt;&lt;br&gt;
181478528	2012-07-13 03:35:10	FALSE	519074080		2012-07-13 03:34:36	FALSE	amt	0.7311	5339267	USA	WA	Everett	50.54.163.28		---	[587-591,];[887-900,];		NCT00003412	34		Words should be highlighted as MedicationName:&lt;br&gt;	[587-591,];[890-908,];	Words should be highlighted as MedicationType:&lt;br&gt;&lt;span style="background-color:limegreen"&gt;drug&lt;/span&gt;&lt;br&gt; &lt;span style="background-color:limegreen"&gt;antibiotic therapy&lt;/span&gt;&lt;br&gt;
181478528	2012-07-13 06:10:12	FALSE	519127271		2012-07-13 06:09:34	FALSE	amt	0.8571	9469982	CAN	ON	Toronto	24.52.214.235		---	[887-908,];		NCT00003412	34		Words should be highlighted as MedicationName:&lt;br&gt;	[587-591,];[890-908,];	Words should be highlighted as MedicationType:&lt;br&gt;&lt;span style="background-color:limegreen"&gt;drug&lt;/span&gt;&lt;br&gt; &lt;span style="background-color:limegreen"&gt;antibiotic therapy&lt;/span&gt;&lt;br&gt;
181478528	2012-07-14 01:24:31	FALSE	519442208		2012-07-14 01:23:45	FALSE	amt	0.799	6566442	USA	CA	Concord	107.36.70.27		---	[587-591,];[887-900,];		NCT00003412	34		Words should be highlighted as MedicationName:&lt;br&gt;	[587-591,];[890-908,];	Words should be highlighted as MedicationType:&lt;br&gt;&lt;span style="background-color:limegreen"&gt;drug&lt;/span&gt;&lt;br&gt; &lt;span style="background-color:limegreen"&gt;antibiotic therapy&lt;/span&gt;&lt;br&gt;
181478528	2012-07-14 16:20:06	FALSE	519680779		2012-07-14 16:19:44	FALSE	amt	0.9118	946983	USA	IL	Winnetka	108.193.37.83		---	[587-591,];		NCT00003412	34		Words should be highlighted as MedicationName:&lt;br&gt;	[587-591,];[890-908,];	Words should be highlighted as MedicationType:&lt;br&gt;&lt;span style="background-color:limegreen"&gt;drug&lt;/span&gt;&lt;br&gt; &lt;span style="background-color:limegreen"&gt;antibiotic therapy&lt;/span&gt;&lt;br&gt;
181478528	2012-07-14 22:43:54	FALSE	519810941		2012-07-14 22:42:48	FALSE	amt	0.8421	918644	USA	TX	Houston	173.45.219.139		---	[890-900,];[901-908,];		NCT00003412	34		Words should be highlighted as MedicationName:&lt;br&gt;	[587-591,];[890-908,];	Words should be highlighted as MedicationType:&lt;br&gt;&lt;span style="background-color:limegreen"&gt;drug&lt;/span&gt;&lt;br&gt; &lt;span style="background-color:limegreen"&gt;antibiotic therapy&lt;/span&gt;&lt;br&gt;
181478529	2012-07-13 00:28:22	FALSE	519006002		2012-07-13 00:28:13	FALSE	amt	0.6824	7918256	GBR	L3	Rotherham	82.38.155.246		---	[281-293,];		NCT00003440	35	[11-22,];[24-34,];[50-62,];	Words should be highlighted as MedicationName:&lt;br&gt;&lt;span style="background-color:yellow"&gt;trastuzumab&lt;/span&gt;&lt;br&gt; &lt;span style="background-color:yellow"&gt;HerceptinÂ®&lt;/span&gt;&lt;br&gt; &lt;span style="background-color:yellow"&gt;epoetin alfa&lt;/span&gt;&lt;br&gt;	[72-84,];[110-130,];[110-130,];[192-198,];[192-198,];[281-301,];[345-351,];	Words should be highlighted as MedicationType:&lt;br&gt;&lt;span style="background-color:limegreen"&gt;Chemotherapy&lt;/span&gt;&lt;br&gt; &lt;span style="background-color:limegreen"&gt;chemotherapy regimen&lt;/span&gt;&lt;br&gt; &lt;span style="background-color:limegreen"&gt;chemotherapy regimen&lt;/span&gt;&lt;br&gt; &lt;span style="background-color:limegreen"&gt;taxane&lt;/span&gt;&lt;br&gt; &…
181478529	2012-07-13 05:42:33	FALSE	519118223		2012-07-13 05:42:03	FALSE	amt	0.7891	43464	USA	OH	Holland	72.241.120.142	[11-22,];[24-33,];[50-62,];[345-351,];	---	[110-122,];		NCT00003440	35	[11-22,];[24-34,];[50-62,];	Words should be highlighted as MedicationName:&lt;br&gt;&lt;span style="background-color:yellow"&gt;trastuzumab&lt;/span&gt;&lt;br&gt; &lt;span style="background-color:yellow"&gt;HerceptinÂ®&lt;/span&gt;&lt;br&gt; &lt;span style="background-color:yellow"&gt;epoetin alfa&lt;/span&gt;&lt;br&gt;	[72-84,];[110-130,];[110-130,];[192-198,];[192-198,];[281-301,];[345-351,];	Words should be highlighted as MedicationType:&lt;br&gt;&lt;span style="background-color:limegreen"&gt;Chemotherapy&lt;/span&gt;&lt;br&gt; &lt;span style="background-color:limegreen"&gt;chemotherapy regimen&lt;/span&gt;&lt;br&gt; &lt;span style="background-color:limegreen"&gt;chemotherapy regimen&lt;/span&gt;&lt;br&gt; &lt;span style="background-color:limegreen"&gt;taxane&lt;/span&gt;&lt;br&gt; &…
181478529	2012-07-13 16:18:14	FALSE	519278035		2012-07-13 16:16:20	FALSE	amt	0.9167	10052068	GBR	O8	Walsall	88.104.73.155	[11-22,];[24-33,];[50-62,];	---	[72-84,];[110-122,];[192-198,];[281-293,];[345-351,];		NCT00003440	35	[11-22,];[24-34,];[50-62,];	Words should be highlighted as MedicationName:&lt;br&gt;&lt;span style="background-color:yellow"&gt;trastuzumab&lt;/span&gt;&lt;br&gt; &lt;span style="background-color:yellow"&gt;HerceptinÂ®&lt;/span&gt;&lt;br&gt; &lt;span style="background-color:yellow"&gt;epoetin alfa&lt;/span&gt;&lt;br&gt;	[72-84,];[110-130,];[110-130,];[192-198,];[192-198,];[281-301,];[345-351,];	Words should be highlighted as MedicationType:&lt;br&gt;&lt;span style="background-color:limegreen"&gt;Chemotherapy&lt;/span&gt;&lt;br&gt; &lt;span style="background-color:limegreen"&gt;chemotherapy regimen&lt;/span&gt;&lt;br&gt; &lt;span style="background-color:limegreen"&gt;chemotherapy regimen&lt;/span&gt;&lt;br&gt; &lt;span style="background-color:limegreen"&gt;taxane&lt;/span&gt;&lt;br&gt; &…
181478529	2012-07-15 02:20:53	FALSE	519874276		2012-07-15 02:19:40	FALSE	amt	0.7311	5339267	USA	WA	Everett	50.54.163.28	[11-22,];[24-33,];[50-62,];[192-198,];[345-351,];	---	[72-84,];[110-122,];[281-293,];		NCT00003440	35	[11-22,];[24-34,];[50-62,];	Words should be highlighted as MedicationName:&lt;br&gt;&lt;span style="background-color:yellow"&gt;trastuzumab&lt;/span&gt;&lt;br&gt; &lt;span style="background-color:yellow"&gt;HerceptinÂ®&lt;/span&gt;&lt;br&gt; &lt;span style="background-color:yellow"&gt;epoetin alfa&lt;/span&gt;&lt;br&gt;	[72-84,];[110-130,];[110-130,];[192-198,];[192-198,];[281-301,];[345-351,];	Words should be highlighted as MedicationType:&lt;br&gt;&lt;span style="background-color:limegreen"&gt;Chemotherapy&lt;/span&gt;&lt;br&gt; &lt;span style="background-color:limegreen"&gt;chemotherapy regimen&lt;/span&gt;&lt;br&gt; &lt;span style="background-color:limegreen"&gt;chemotherapy regimen&lt;/span&gt;&lt;br&gt; &lt;span style="background-color:limegreen"&gt;taxane&lt;/span&gt;&lt;br&gt; &…
181478529	2012-07-15 04:03:43	FALSE	519909893		2012-07-15 04:02:32	FALSE	amt	0.8571	6280959	USA	NY	Glen Cove	72.80.175.136	[24-33,];[50-62,];[192-198,];	---	[11-22,];[72-84,];[110-122,];[272-293,];[336-351,];		NCT00003440	35	[11-22,];[24-34,];[50-62,];	Words should be highlighted as MedicationName:&lt;br&gt;&lt;span style="background-color:yellow"&gt;trastuzumab&lt;/span&gt;&lt;br&gt; &lt;span style="background-color:yellow"&gt;HerceptinÂ®&lt;/span&gt;&lt;br&gt; &lt;span style="background-color:yellow"&gt;epoetin alfa&lt;/span&gt;&lt;br&gt;	[72-84,];[110-130,];[110-130,];[192-198,];[192-198,];[281-301,];[345-351,];	Words should be highlighted as MedicationType:&lt;br&gt;&lt;span style="background-color:limegreen"&gt;Chemotherapy&lt;/span&gt;&lt;br&gt; &lt;span style="background-color:limegreen"&gt;chemotherapy regimen&lt;/span&gt;&lt;br&gt; &lt;span style="background-color:limegreen"&gt;chemotherapy regimen&lt;/span&gt;&lt;br&gt; &lt;span style="background-color:limegreen"&gt;taxane&lt;/span&gt;&lt;br&gt; &…
181478530	2012-07-13 17:43:36	FALSE	519302428		2012-07-13 17:42:46	FALSE	amt	0.8421	918644	USA	TX	Houston	173.45.219.139	[455-469,];[477-488,];[616-626,];[627-638,];	---	[138-145,];[204-216,];[266-278,];[389-395,];[490-497,];		NCT00003440	36	[181-188,];[477-488,];[616-626,];[627-638,];	Words should be highlighted as MedicationName:&lt;br&gt;&lt;span style="background-color:yellow"&gt;insulin&lt;/span&gt;&lt;br&gt; &lt;span style="background-color:yellow"&gt;pamidronate&lt;/span&gt;&lt;br&gt; &lt;span style="background-color:yellow"&gt;Paclitaxel&lt;/span&gt;&lt;br&gt; &lt;span style="background-color:yellow"&gt;Trastuzumab&lt;/span&gt;&lt;br&gt;	[2-10,];[2-10,];[2-10,];[2-10,];[129-145,];[455-469,490-497,];	Words should be highlighted as MedicationType:&lt;br&gt;&lt;span style="background-color:limegreen"&gt;Steroids&lt;/span&gt;&lt;br&gt; &lt;span style="background-color:limegreen"&gt;Steroids&lt;/span&gt;&lt;br&gt; &lt;span style="background-color:limegreen"&gt;Steroids&lt;/span&gt;&lt;br&gt; &lt;span style="background-color:limegreen"&gt;Steroids&lt;/span&gt;&lt;br&gt; &lt;span style="background-…
181478530	2012-07-14 14:42:20	FALSE	519655019		2012-07-14 14:40:24	FALSE	amt	0.8571	2231714	USA			66.87.2.16	[181-188,];[477-488,];	---	[2-10,];[129-145,];[455-469,];[490-497,];		NCT00003440	36	[181-188,];[477-488,];[616-626,];[627-638,];	Words should be highlighted as MedicationName:&lt;br&gt;&lt;span style="background-color:yellow"&gt;insulin&lt;/span&gt;&lt;br&gt; &lt;span style="background-color:yellow"&gt;pamidronate&lt;/span&gt;&lt;br&gt; &lt;span style="background-color:yellow"&gt;Paclitaxel&lt;/span&gt;&lt;br&gt; &lt;span style="background-color:yellow"&gt;Trastuzumab&lt;/span&gt;&lt;br&gt;	[2-10,];[2-10,];[2-10,];[2-10,];[129-145,];[455-469,490-497,];	Words should be highlighted as MedicationType:&lt;br&gt;&lt;span style="background-color:limegreen"&gt;Steroids&lt;/span&gt;&lt;br&gt; &lt;span style="background-color:limegreen"&gt;Steroids&lt;/span&gt;&lt;br&gt; &lt;span style="background-color:limegreen"&gt;Steroids&lt;/span&gt;&lt;br&gt; &lt;span style="background-color:limegreen"&gt;Steroids&lt;/span&gt;&lt;br&gt; &lt;span style="background-…
181478530	2012-07-14 16:01:43	FALSE	519675978		2012-07-14 16:01:12	FALSE	amt	0.9118	946983	USA	IL	Winnetka	108.193.37.83	[181-188,];[477-488,];[616-626,];[627-638,];	---	[2-10,];[129-145,];[455-469,];		NCT00003440	36	[181-188,];[477-488,];[616-626,];[627-638,];	Words should be highlighted as MedicationName:&lt;br&gt;&lt;span style="background-color:yellow"&gt;insulin&lt;/span&gt;&lt;br&gt; &lt;span style="background-color:yellow"&gt;pamidronate&lt;/span&gt;&lt;br&gt; &lt;span style="background-color:yellow"&gt;Paclitaxel&lt;/span&gt;&lt;br&gt; &lt;span style="background-color:yellow"&gt;Trastuzumab&lt;/span&gt;&lt;br&gt;	[2-10,];[2-10,];[2-10,];[2-10,];[129-145,];[455-469,490-497,];	Words should be highlighted as MedicationType:&lt;br&gt;&lt;span style="background-color:limegreen"&gt;Steroids&lt;/span&gt;&lt;br&gt; &lt;span style="background-color:limegreen"&gt;Steroids&lt;/span&gt;&lt;br&gt; &lt;span style="background-color:limegreen"&gt;Steroids&lt;/span&gt;&lt;br&gt; &lt;span style="background-color:limegreen"&gt;Steroids&lt;/span&gt;&lt;br&gt; &lt;span style="background-…
181478530	2012-07-14 21:56:38	FALSE	519796527		2012-07-14 21:56:14	FALSE	amt	0.799	6566442	USA	CA	San Leandro	184.208.105.197	[477-488,];[616-626,];[627-638,];	---	[455-469,];		NCT00003440	36	[181-188,];[477-488,];[616-626,];[627-638,];	Words should be highlighted as MedicationName:&lt;br&gt;&lt;span style="background-color:yellow"&gt;insulin&lt;/span&gt;&lt;br&gt; &lt;span style="background-color:yellow"&gt;pamidronate&lt;/span&gt;&lt;br&gt; &lt;span style="background-color:yellow"&gt;Paclitaxel&lt;/span&gt;&lt;br&gt; &lt;span style="background-color:yellow"&gt;Trastuzumab&lt;/span&gt;&lt;br&gt;	[2-10,];[2-10,];[2-10,];[2-10,];[129-145,];[455-469,490-497,];	Words should be highlighted as MedicationType:&lt;br&gt;&lt;span style="background-color:limegreen"&gt;Steroids&lt;/span&gt;&lt;br&gt; &lt;span style="background-color:limegreen"&gt;Steroids&lt;/span&gt;&lt;br&gt; &lt;span style="background-color:limegreen"&gt;Steroids&lt;/span&gt;&lt;br&gt; &lt;span style="background-color:limegreen"&gt;Steroids&lt;/span&gt;&lt;br&gt; &lt;span style="background-…
181478530	2012-07-15 18:49:17	FALSE	520129317		2012-07-15 18:48:47	FALSE	amt	0.9167	10052068	GBR	Q3	Wolverhampton	88.104.64.141	[477-488,];[616-626,];[627-638,];	---	[2-10,];[129-145,];[455-469,];[490-497,];		NCT00003440	36	[181-188,];[477-488,];[616-626,];[627-638,];	Words should be highlighted as MedicationName:&lt;br&gt;&lt;span style="background-color:yellow"&gt;insulin&lt;/span&gt;&lt;br&gt; &lt;span style="background-color:yellow"&gt;pamidronate&lt;/span&gt;&lt;br&gt; &lt;span style="background-color:yellow"&gt;Paclitaxel&lt;/span&gt;&lt;br&gt; &lt;span style="background-color:yellow"&gt;Trastuzumab&lt;/span&gt;&lt;br&gt;	[2-10,];[2-10,];[2-10,];[2-10,];[129-145,];[455-469,490-497,];	Words should be highlighted as MedicationType:&lt;br&gt;&lt;span style="background-color:limegreen"&gt;Steroids&lt;/span&gt;&lt;br&gt; &lt;span style="background-color:limegreen"&gt;Steroids&lt;/span&gt;&lt;br&gt; &lt;span style="background-color:limegreen"&gt;Steroids&lt;/span&gt;&lt;br&gt; &lt;span style="background-color:limegreen"&gt;Steroids&lt;/span&gt;&lt;br&gt; &lt;span style="background-…
181478531	2012-07-14 04:22:28	FALSE	519507715		2012-07-14 04:21:52	FALSE	amt	0.7311	5339267	USA	WA	Everett	50.54.163.28	[1103-1114,];[1115-1126,];[1127-1138,];	---	[953-965,];		NCT00003447	37	[1103-1114,];[1115-1126,];[1127-1138,];	Words should be highlighted as MedicationName:&lt;br&gt;&lt;span style="background-color:yellow"&gt;Gemcitabine&lt;/span&gt;&lt;br&gt; &lt;span style="background-color:yellow"&gt;Vinorelbine&lt;/span&gt;&lt;br&gt; &lt;span style="background-color:yellow"&gt;Vinblastine&lt;/span&gt;&lt;br&gt;	[953-965,];	Words should be highlighted as MedicationType:&lt;br&gt;&lt;span style="background-color:limegreen"&gt;chemotherapy&lt;/span&gt;&lt;br&gt;
181478531	2012-07-14 19:30:24	FALSE	519743111		2012-07-14 19:29:01	FALSE	amt	0.8462	9677200	USA	PA	Bangor	208.111.221.55		---	[953-965,];		NCT00003447	37	[1103-1114,];[1115-1126,];[1127-1138,];	Words should be highlighted as MedicationName:&lt;br&gt;&lt;span style="background-color:yellow"&gt;Gemcitabine&lt;/span&gt;&lt;br&gt; &lt;span style="background-color:yellow"&gt;Vinorelbine&lt;/span&gt;&lt;br&gt; &lt;span style="background-color:yellow"&gt;Vinblastine&lt;/span&gt;&lt;br&gt;	[953-965,];	Words should be highlighted as MedicationType:&lt;br&gt;&lt;span style="background-color:limegreen"&gt;chemotherapy&lt;/span&gt;&lt;br&gt;
181478531	2012-07-14 22:06:58	FALSE	519799408		2012-07-14 22:06:17	FALSE	amt	1	10429261	USA	OH	Miamisburg	98.28.232.62	[1103-1138,];	---	[953-965,];		NCT00003447	37	[1103-1114,];[1115-1126,];[1127-1138,];	Words should be highlighted as MedicationName:&lt;br&gt;&lt;span style="background-color:yellow"&gt;Gemcitabine&lt;/span&gt;&lt;br&gt; &lt;span style="background-color:yellow"&gt;Vinorelbine&lt;/span&gt;&lt;br&gt; &lt;span style="background-color:yellow"&gt;Vinblastine&lt;/span&gt;&lt;br&gt;	[953-965,];	Words should be highlighted as MedicationType:&lt;br&gt;&lt;span style="background-color:limegreen"&gt;chemotherapy&lt;/span&gt;&lt;br&gt;
181478531	2012-07-15 00:08:26	FALSE	519836892		2012-07-15 00:07:30	FALSE	amt	0.9091	161105	USA	CA	Santa Clara	24.6.17.164	[1103-1114,];[1115-1126,];[1127-1138,];	---	[953-965,];		NCT00003447	37	[1103-1114,];[1115-1126,];[1127-1138,];	Words should be highlighted as MedicationName:&lt;br&gt;&lt;span style="background-color:yellow"&gt;Gemcitabine&lt;/span&gt;&lt;br&gt; &lt;span style="background-color:yellow"&gt;Vinorelbine&lt;/span&gt;&lt;br&gt; &lt;span style="background-color:yellow"&gt;Vinblastine&lt;/span&gt;&lt;br&gt;	[953-965,];	Words should be highlighted as MedicationType:&lt;br&gt;&lt;span style="background-color:limegreen"&gt;chemotherapy&lt;/span&gt;&lt;br&gt;
181478531	2012-07-15 02:49:16	FALSE	519883048		2012-07-15 02:48:37	FALSE	amt	0.799	6566442	USA	CA	Oakland	107.39.89.189	[1103-1114,];[1115-1126,];[1127-1138,];	---	[953-965,];		NCT00003447	37	[1103-1114,];[1115-1126,];[1127-1138,];	Words should be highlighted as MedicationName:&lt;br&gt;&lt;span style="background-color:yellow"&gt;Gemcitabine&lt;/span&gt;&lt;br&gt; &lt;span style="background-color:yellow"&gt;Vinorelbine&lt;/span&gt;&lt;br&gt; &lt;span style="background-color:yellow"&gt;Vinblastine&lt;/span&gt;&lt;br&gt;	[953-965,];	Words should be highlighted as MedicationType:&lt;br&gt;&lt;span style="background-color:limegreen"&gt;chemotherapy&lt;/span&gt;&lt;br&gt;
181478532	2012-07-13 02:30:29	FALSE	519052402		2012-07-13 02:30:08	FALSE	amt	0.6471	8861226	USA	VA	Chesapeake	70.186.215.253		---	[205-217,];[271-283,];		NCT00003500	38		Words should be highlighted as MedicationName:&lt;br&gt;	[205-225,];[271-291,];	Words should be highlighted as MedicationType:&lt;br&gt;&lt;span style="background-color:limegreen"&gt;chemotherapy regimen&lt;/span&gt;&lt;br&gt; &lt;span style="background-color:limegreen"&gt;chemotherapy regimen&lt;/span&gt;&lt;br&gt;
181478532	2012-07-13 19:19:04	FALSE	519329395		2012-07-13 19:18:43	FALSE	amt	0.8333	2793302	USA	NC	Statesville	71.75.194.39		---	[205-217,];		NCT00003500	38		Words should be highlighted as MedicationName:&lt;br&gt;	[205-225,];[271-291,];	Words should be highlighted as MedicationType:&lt;br&gt;&lt;span style="background-color:limegreen"&gt;chemotherapy regimen&lt;/span&gt;&lt;br&gt; &lt;span style="background-color:limegreen"&gt;chemotherapy regimen&lt;/span&gt;&lt;br&gt;
181478532	2012-07-14 15:49:30	FALSE	519673241		2012-07-14 15:49:14	FALSE	amt	0.9118	946983	USA	IL	Winnetka	108.193.37.83		---	[205-217,];		NCT00003500	38		Words should be highlighted as MedicationName:&lt;br&gt;	[205-225,];[271-291,];	Words should be highlighted as MedicationType:&lt;br&gt;&lt;span style="background-color:limegreen"&gt;chemotherapy regimen&lt;/span&gt;&lt;br&gt; &lt;span style="background-color:limegreen"&gt;chemotherapy regimen&lt;/span&gt;&lt;br&gt;
181478532	2012-07-14 16:56:51	FALSE	519690864		2012-07-14 16:56:32	FALSE	amt	0.799	6566442	USA	CA	Arcadia	64.134.222.202		---	[205-217,];		NCT00003500	38		Words should be highlighted as MedicationName:&lt;br&gt;	[205-225,];[271-291,];	Words should be highlighted as MedicationType:&lt;br&gt;&lt;span style="background-color:limegreen"&gt;chemotherapy regimen&lt;/span&gt;&lt;br&gt; &lt;span style="background-color:limegreen"&gt;chemotherapy regimen&lt;/span&gt;&lt;br&gt;
181478532	2012-07-14 20:17:15	FALSE	519766764		2012-07-14 20:16:43	FALSE	amt	0.7778	7374141	USA	AL	Florence	71.207.173.159		---	[197-217,];[251-283,];		NCT00003500	38		Words should be highlighted as MedicationName:&lt;br&gt;	[205-225,];[271-291,];	Words should be highlighted as MedicationType:&lt;br&gt;&lt;span style="background-color:limegreen"&gt;chemotherapy regimen&lt;/span&gt;&lt;br&gt; &lt;span style="background-color:limegreen"&gt;chemotherapy regimen&lt;/span&gt;&lt;br&gt;
181478533	2012-07-13 12:15:26	FALSE	519207226		2012-07-13 12:15:07	FALSE	amt	0.6269	9567005	USA	CA	San Jose	205.164.34.205		---			NCT00003500	39	[169-175,];	Words should be highlighted as MedicationName:&lt;br&gt;&lt;span style="background-color:yellow"&gt;sodium&lt;/span&gt;&lt;br&gt;		Words should be highlighted as MedicationType:&lt;br&gt;
181478533	2012-07-14 04:40:14	FALSE	519513618		2012-07-14 04:39:45	FALSE	amt	0.7619	10162600	USA	FL	Palmetto	70.126.215.34		---			NCT00003500	39	[169-175,];	Words should be highlighted as MedicationName:&lt;br&gt;&lt;span style="background-color:yellow"&gt;sodium&lt;/span&gt;&lt;br&gt;		Words should be highlighted as MedicationType:&lt;br&gt;
181478533	2012-07-14 20:57:40	FALSE	519777292		2012-07-14 20:57:06	FALSE	amt	0.7516	4783	USA	SD	Belle Fourche	64.179.188.158	[169-175,];	---			NCT00003500	39	[169-175,];	Words should be highlighted as MedicationName:&lt;br&gt;&lt;span style="background-color:yellow"&gt;sodium&lt;/span&gt;&lt;br&gt;		Words should be highlighted as MedicationType:&lt;br&gt;
181478533	2012-07-15 04:23:37	FALSE	519919113		2012-07-15 04:23:16	FALSE	amt	0.7311	5339267	USA	WA	Everett	50.54.163.28	[169-175,];	---			NCT00003500	39	[169-175,];	Words should be highlighted as MedicationName:&lt;br&gt;&lt;span style="background-color:yellow"&gt;sodium&lt;/span&gt;&lt;br&gt;		Words should be highlighted as MedicationType:&lt;br&gt;
181478533	2012-07-15 11:45:49	FALSE	520016250		2012-07-15 11:45:25	FALSE	amt	0.9286	84786	USA	PA	Carnegie	24.3.96.94		---	[169-175,];[250-263,];		NCT00003500	39	[169-175,];	Words should be highlighted as MedicationName:&lt;br&gt;&lt;span style="background-color:yellow"&gt;sodium&lt;/span&gt;&lt;br&gt;		Words should be highlighted as MedicationType:&lt;br&gt;
181478534	2012-07-13 06:19:47	FALSE	519130006		2012-07-13 06:18:57	FALSE	amt	0.7891	43464	USA	OH	Holland	72.241.120.142	[152-162,];[166-179,];	---	[77-90,];[122-144,];[182-194,];[330-351,];[353-370,];		NCT00003500	40	[166-179,];	Words should be highlighted as MedicationName:&lt;br&gt;&lt;span style="background-color:yellow"&gt;interleukin-2&lt;/span&gt;&lt;br&gt;	[27-43,];[77-90,];[122-144,];[152-162,];[182-194,];[259-271,];[285-297,];[330-351,];[353-370,];	Words should be highlighted as MedicationType:&lt;br&gt;&lt;span style="background-color:limegreen"&gt;Biologic therapy&lt;/span&gt;&lt;br&gt; &lt;span style="background-color:limegreen"&gt;immunotherapy&lt;/span&gt;&lt;br&gt; &lt;span style="background-color:limegreen"&gt;immunomodulatory agent&lt;/span&gt;&lt;br&gt; &lt;span style="background-color:limegreen"&gt;interferon&lt;/span&gt;&lt;br&gt…
181478534	2012-07-13 18:38:42	FALSE	519318864		2012-07-13 18:37:45	FALSE	amt	0.7311	5339267	USA	WA	Everett	50.54.163.28	[166-179,];	---	[27-43,];[77-90,];[122-144,];[152-162,];[182-194,];[259-271,];[285-297,];[330-351,];[353-370,];		NCT00003500	40	[166-179,];	Words should be highlighted as MedicationName:&lt;br&gt;&lt;span style="background-color:yellow"&gt;interleukin-2&lt;/span&gt;&lt;br&gt;	[27-43,];[77-90,];[122-144,];[152-162,];[182-194,];[259-271,];[285-297,];[330-351,];[353-370,];	Words should be highlighted as MedicationType:&lt;br&gt;&lt;span style="background-color:limegreen"&gt;Biologic therapy&lt;/span&gt;&lt;br&gt; &lt;span style="background-color:limegreen"&gt;immunotherapy&lt;/span&gt;&lt;br&gt; &lt;span style="background-color:limegreen"&gt;immunomodulatory agent&lt;/span&gt;&lt;br&gt; &lt;span style="background-color:limegreen"&gt;interferon&lt;/span&gt;&lt;br&gt…
181478534	2012-07-14 00:29:00	FALSE	519423815		2012-07-14 00:28:39	FALSE	amt	0.7037	9898098	USA	MD	Aberdeen	108.15.124.207		---	[182-194,];		NCT00003500	40	[166-179,];	Words should be highlighted as MedicationName:&lt;br&gt;&lt;span style="background-color:yellow"&gt;interleukin-2&lt;/span&gt;&lt;br&gt;	[27-43,];[77-90,];[122-144,];[152-162,];[182-194,];[259-271,];[285-297,];[330-351,];[353-370,];	Words should be highlighted as MedicationType:&lt;br&gt;&lt;span style="background-color:limegreen"&gt;Biologic therapy&lt;/span&gt;&lt;br&gt; &lt;span style="background-color:limegreen"&gt;immunotherapy&lt;/span&gt;&lt;br&gt; &lt;span style="background-color:limegreen"&gt;immunomodulatory agent&lt;/span&gt;&lt;br&gt; &lt;span style="background-color:limegreen"&gt;interferon&lt;/span&gt;&lt;br&gt…
181478534	2012-07-14 22:31:43	FALSE	519807384		2012-07-14 22:31:01	FALSE	amt	1	8510585	USA	OR	Klamath Falls	216.7.125.201	[152-162,];[166-179,];	---	[27-43,];[77-90,];[122-144,];[259-271,];[285-297,];[330-351,];		NCT00003500	40	[166-179,];	Words should be highlighted as MedicationName:&lt;br&gt;&lt;span style="background-color:yellow"&gt;interleukin-2&lt;/span&gt;&lt;br&gt;	[27-43,];[77-90,];[122-144,];[152-162,];[182-194,];[259-271,];[285-297,];[330-351,];[353-370,];	Words should be highlighted as MedicationType:&lt;br&gt;&lt;span style="background-color:limegreen"&gt;Biologic therapy&lt;/span&gt;&lt;br&gt; &lt;span style="background-color:limegreen"&gt;immunotherapy&lt;/span&gt;&lt;br&gt; &lt;span style="background-color:limegreen"&gt;immunomodulatory agent&lt;/span&gt;&lt;br&gt; &lt;span style="background-color:limegreen"&gt;interferon&lt;/span&gt;&lt;br&gt…
181478534	2012-07-15 00:51:00	FALSE	519849595		2012-07-15 00:50:20	FALSE	amt	0.8571	44773	USA	MA	Worcester	24.107.226.30	[152-162,];[166-179,];	---	[6-24,];[27-43,];[77-90,];[122-138,];[182-194,];[259-271,];[330-351,];[353-370,];		NCT00003500	40	[166-179,];	Words should be highlighted as MedicationName:&lt;br&gt;&lt;span style="background-color:yellow"&gt;interleukin-2&lt;/span&gt;&lt;br&gt;	[27-43,];[77-90,];[122-144,];[152-162,];[182-194,];[259-271,];[285-297,];[330-351,];[353-370,];	Words should be highlighted as MedicationType:&lt;br&gt;&lt;span style="background-color:limegreen"&gt;Biologic therapy&lt;/span&gt;&lt;br&gt; &lt;span style="background-color:limegreen"&gt;immunotherapy&lt;/span&gt;&lt;br&gt; &lt;span style="background-color:limegreen"&gt;immunomodulatory agent&lt;/span&gt;&lt;br&gt; &lt;span style="background-color:limegreen"&gt;interferon&lt;/span&gt;&lt;br&gt…
181478535	2012-07-14 00:24:38	FALSE	519421828		2012-07-14 00:23:42	FALSE	amt	0.8507	189864	USA	CO	Denver	67.190.24.86	[52-61,];[63-74,];[79-89,];[487-494,];[496-503,];[505-513,];[518-525,];[620-629,];[630-649,];[650-672,];[673-683,];[684-695,];[696-707,];	---	[131-148,];[168-180,];		NCT00003597	41	[52-61,];[63-74,];[79-89,];[487-494,];[496-503,];[505-513,];[518-525,];[620-629,];[630-649,];[650-672,];[673-683,];[684-695,];[696-707,];	Words should be highlighted as MedicationName:&lt;br&gt;&lt;span style="background-color:yellow"&gt;etoposide&lt;/span&gt;&lt;br&gt; &lt;span style="background-color:yellow"&gt;carboplatin&lt;/span&gt;&lt;br&gt; &lt;span style="background-color:yellow"&gt;ifosfamide&lt;/span&gt;&lt;br&gt; &lt;span style="background-color:yellow"&gt;lithium&lt;/span&gt;&lt;br&gt; &lt;span style="background-color:y…	[131-148,];	Words should be highlighted as MedicationType:&lt;br&gt;&lt;span style="background-color:limegreen"&gt;Endocrine therapy&lt;/span&gt;&lt;br&gt;
181478535	2012-07-14 08:32:16	FALSE	519572620		2012-07-14 08:31:22	FALSE	amt	0.7311	5339267	USA	WA	Everett	50.54.163.28	[52-61,];[63-74,];[79-89,];[487-494,];[496-503,];[505-513,];[518-525,];[620-629,];[630-649,];[650-672,];[673-683,];[684-695,];[696-707,];	---	[131-148,];		NCT00003597	41	[52-61,];[63-74,];[79-89,];[487-494,];[496-503,];[505-513,];[518-525,];[620-629,];[630-649,];[650-672,];[673-683,];[684-695,];[696-707,];	Words should be highlighted as MedicationName:&lt;br&gt;&lt;span style="background-color:yellow"&gt;etoposide&lt;/span&gt;&lt;br&gt; &lt;span style="background-color:yellow"&gt;carboplatin&lt;/span&gt;&lt;br&gt; &lt;span style="background-color:yellow"&gt;ifosfamide&lt;/span&gt;&lt;br&gt; &lt;span style="background-color:yellow"&gt;lithium&lt;/span&gt;&lt;br&gt; &lt;span style="background-color:y…	[131-148,];	Words should be highlighted as MedicationType:&lt;br&gt;&lt;span style="background-color:limegreen"&gt;Endocrine therapy&lt;/span&gt;&lt;br&gt;
181478535	2012-07-14 13:15:59	FALSE	519622278		2012-07-14 13:14:41	FALSE	amt	0.875	8973244	USA	FL	Stuart	99.10.202.16	[52-61,];[63-74,];[79-89,];[487-494,];[496-503,];[505-513,];[518-525,];[620-629,];[630-649,];[650-672,];[673-695,];[696-707,];	---	[131-148,];		NCT00003597	41	[52-61,];[63-74,];[79-89,];[487-494,];[496-503,];[505-513,];[518-525,];[620-629,];[630-649,];[650-672,];[673-683,];[684-695,];[696-707,];	Words should be highlighted as MedicationName:&lt;br&gt;&lt;span style="background-color:yellow"&gt;etoposide&lt;/span&gt;&lt;br&gt; &lt;span style="background-color:yellow"&gt;carboplatin&lt;/span&gt;&lt;br&gt; &lt;span style="background-color:yellow"&gt;ifosfamide&lt;/span&gt;&lt;br&gt; &lt;span style="background-color:yellow"&gt;lithium&lt;/span&gt;&lt;br&gt; &lt;span style="background-color:y…	[131-148,];	Words should be highlighted as MedicationType:&lt;br&gt;&lt;span style="background-color:limegreen"&gt;Endocrine therapy&lt;/span&gt;&lt;br&gt;
181478535	2012-07-15 05:40:28	FALSE	519941294		2012-07-15 05:39:02	FALSE	amt	0.7516	4783	USA	SD	Belle Fourche	64.179.188.158	[52-61,];[63-74,];[79-89,];[487-494,];[496-503,];[505-513,];[518-525,];[620-629,];[630-649,];[650-672,];[673-683,];[684-695,];[696-707,];	---	[131-148,];[447-469,];		NCT00003597	41	[52-61,];[63-74,];[79-89,];[487-494,];[496-503,];[505-513,];[518-525,];[620-629,];[630-649,];[650-672,];[673-683,];[684-695,];[696-707,];	Words should be highlighted as MedicationName:&lt;br&gt;&lt;span style="background-color:yellow"&gt;etoposide&lt;/span&gt;&lt;br&gt; &lt;span style="background-color:yellow"&gt;carboplatin&lt;/span&gt;&lt;br&gt; &lt;span style="background-color:yellow"&gt;ifosfamide&lt;/span&gt;&lt;br&gt; &lt;span style="background-color:yellow"&gt;lithium&lt;/span&gt;&lt;br&gt; &lt;span style="background-color:y…	[131-148,];	Words should be highlighted as MedicationType:&lt;br&gt;&lt;span style="background-color:limegreen"&gt;Endocrine therapy&lt;/span&gt;&lt;br&gt;
181478535	2012-07-15 14:17:56	FALSE	520049110		2012-07-15 14:16:23	FALSE	amt	0.875	8425727	USA	MD	Baltimore	71.179.214.44	[52-61,];[63-74,];[79-89,];[487-494,];[496-503,];[505-513,];[518-525,];	---			NCT00003597	41	[52-61,];[63-74,];[79-89,];[487-494,];[496-503,];[505-513,];[518-525,];[620-629,];[630-649,];[650-672,];[673-683,];[684-695,];[696-707,];	Words should be highlighted as MedicationName:&lt;br&gt;&lt;span style="background-color:yellow"&gt;etoposide&lt;/span&gt;&lt;br&gt; &lt;span style="background-color:yellow"&gt;carboplatin&lt;/span&gt;&lt;br&gt; &lt;span style="background-color:yellow"&gt;ifosfamide&lt;/span&gt;&lt;br&gt; &lt;span style="background-color:yellow"&gt;lithium&lt;/span&gt;&lt;br&gt; &lt;span style="background-color:y…	[131-148,];	Words should be highlighted as MedicationType:&lt;br&gt;&lt;span style="background-color:limegreen"&gt;Endocrine therapy&lt;/span&gt;&lt;br&gt;
181478536	2012-07-13 00:30:52	FALSE	519007122		2012-07-13 00:30:43	FALSE	amt	0.6824	7918256	GBR	L3	Rotherham	82.38.155.246	[848-857,];	---			NCT00003605	42	[831-847,];[848-857,];	Words should be highlighted as MedicationName:&lt;br&gt;&lt;span style="background-color:yellow"&gt;Cyclophosphamide&lt;/span&gt;&lt;br&gt; &lt;span style="background-color:yellow"&gt;Rituximab&lt;/span&gt;&lt;br&gt;		Words should be highlighted as MedicationType:&lt;br&gt;
181478536	2012-07-13 04:29:27	FALSE	519093452		2012-07-13 04:29:10	FALSE	amt	0.7891	43464	USA	OH	Holland	72.241.120.142	[848-857,];	---			NCT00003605	42	[831-847,];[848-857,];	Words should be highlighted as MedicationName:&lt;br&gt;&lt;span style="background-color:yellow"&gt;Cyclophosphamide&lt;/span&gt;&lt;br&gt; &lt;span style="background-color:yellow"&gt;Rituximab&lt;/span&gt;&lt;br&gt;		Words should be highlighted as MedicationType:&lt;br&gt;
181478536	2012-07-14 18:59:13	FALSE	519732361		2012-07-14 18:58:47	FALSE	amt	0.7736	2296115	USA	WI	Milwaukee	76.229.182.246	[831-847,];[848-857,];	---			NCT00003605	42	[831-847,];[848-857,];	Words should be highlighted as MedicationName:&lt;br&gt;&lt;span style="background-color:yellow"&gt;Cyclophosphamide&lt;/span&gt;&lt;br&gt; &lt;span style="background-color:yellow"&gt;Rituximab&lt;/span&gt;&lt;br&gt;		Words should be highlighted as MedicationType:&lt;br&gt;
181478536	2012-07-15 04:21:47	FALSE	519918688		2012-07-15 04:01:22	FALSE	amt	0.7311	5339267	USA	WA	Everett	50.54.163.28	[831-847,];[848-857,];	---			NCT00003605	42	[831-847,];[848-857,];	Words should be highlighted as MedicationName:&lt;br&gt;&lt;span style="background-color:yellow"&gt;Cyclophosphamide&lt;/span&gt;&lt;br&gt; &lt;span style="background-color:yellow"&gt;Rituximab&lt;/span&gt;&lt;br&gt;		Words should be highlighted as MedicationType:&lt;br&gt;
181478536	2012-07-15 15:19:10	FALSE	520068501		2012-07-15 15:18:22	FALSE	amt	1	7911171	USA	MN	Minneapolis	75.168.53.201	[831-847,];[848-857,];	---	[610-623,];		NCT00003605	42	[831-847,];[848-857,];	Words should be highlighted as MedicationName:&lt;br&gt;&lt;span style="background-color:yellow"&gt;Cyclophosphamide&lt;/span&gt;&lt;br&gt; &lt;span style="background-color:yellow"&gt;Rituximab&lt;/span&gt;&lt;br&gt;		Words should be highlighted as MedicationType:&lt;br&gt;
181478537	2012-07-13 00:22:02	FALSE	519003711		2012-07-13 00:21:56	FALSE	amt	0.6824	7918256	GBR	L3	Rotherham	82.38.155.246		---	[786-802,];		NCT00003614	43	[810-826,];[846-855,];	Words should be highlighted as MedicationName:&lt;br&gt;&lt;span style="background-color:yellow"&gt;estrogen therapy&lt;/span&gt;&lt;br&gt; &lt;span style="background-color:yellow"&gt;flutamide&lt;/span&gt;&lt;br&gt;	[86-93,];[786-802,];[828-840,];	Words should be highlighted as MedicationType:&lt;br&gt;&lt;span style="background-color:limegreen"&gt;hormone&lt;/span&gt;&lt;br&gt; &lt;span style="background-color:limegreen"&gt;hormonal therapy&lt;/span&gt;&lt;br&gt; &lt;span style="background-color:limegreen"&gt;LHRH-blocker&lt;/span&gt;&lt;br&gt;
181478537	2012-07-14 02:11:33	FALSE	519460322		2012-07-14 02:10:46	FALSE	amt	0.7311	5339267	USA	WA	Everett	50.54.163.28	[828-840,];[846-855,];	---	[786-802,];[810-826,];		NCT00003614	43	[810-826,];[846-855,];	Words should be highlighted as MedicationName:&lt;br&gt;&lt;span style="background-color:yellow"&gt;estrogen therapy&lt;/span&gt;&lt;br&gt; &lt;span style="background-color:yellow"&gt;flutamide&lt;/span&gt;&lt;br&gt;	[86-93,];[786-802,];[828-840,];	Words should be highlighted as MedicationType:&lt;br&gt;&lt;span style="background-color:limegreen"&gt;hormone&lt;/span&gt;&lt;br&gt; &lt;span style="background-color:limegreen"&gt;hormonal therapy&lt;/span&gt;&lt;br&gt; &lt;span style="background-color:limegreen"&gt;LHRH-blocker&lt;/span&gt;&lt;br&gt;
181478537	2012-07-14 22:14:33	FALSE	519801802		2012-07-14 22:13:58	FALSE	amt	1	8510585	USA	OR	Klamath Falls	216.7.125.201		---	[786-802,];[810-826,];[828-855,];		NCT00003614	43	[810-826,];[846-855,];	Words should be highlighted as MedicationName:&lt;br&gt;&lt;span style="background-color:yellow"&gt;estrogen therapy&lt;/span&gt;&lt;br&gt; &lt;span style="background-color:yellow"&gt;flutamide&lt;/span&gt;&lt;br&gt;	[86-93,];[786-802,];[828-840,];	Words should be highlighted as MedicationType:&lt;br&gt;&lt;span style="background-color:limegreen"&gt;hormone&lt;/span&gt;&lt;br&gt; &lt;span style="background-color:limegreen"&gt;hormonal therapy&lt;/span&gt;&lt;br&gt; &lt;span style="background-color:limegreen"&gt;LHRH-blocker&lt;/span&gt;&lt;br&gt;
181478537	2012-07-15 02:50:53	FALSE	519883548		2012-07-15 02:49:56	FALSE	amt	0.875	4471846	USA	TX	Texarkana	67.61.126.223	[846-855,];	---	[778-802,];[810-826,];[828-840,];		NCT00003614	43	[810-826,];[846-855,];	Words should be highlighted as MedicationName:&lt;br&gt;&lt;span style="background-color:yellow"&gt;estrogen therapy&lt;/span&gt;&lt;br&gt; &lt;span style="background-color:yellow"&gt;flutamide&lt;/span&gt;&lt;br&gt;	[86-93,];[786-802,];[828-840,];	Words should be highlighted as MedicationType:&lt;br&gt;&lt;span style="background-color:limegreen"&gt;hormone&lt;/span&gt;&lt;br&gt; &lt;span style="background-color:limegreen"&gt;hormonal therapy&lt;/span&gt;&lt;br&gt; &lt;span style="background-color:limegreen"&gt;LHRH-blocker&lt;/span&gt;&lt;br&gt;
181478537	2012-07-15 17:28:53	FALSE	520105344		2012-07-15 17:28:30	FALSE	amt	0.9118	946983	USA	IL	Winnetka	108.193.37.83		---	[778-802,];[810-826,];[828-855,];		NCT00003614	43	[810-826,];[846-855,];	Words should be highlighted as MedicationName:&lt;br&gt;&lt;span style="background-color:yellow"&gt;estrogen therapy&lt;/span&gt;&lt;br&gt; &lt;span style="background-color:yellow"&gt;flutamide&lt;/span&gt;&lt;br&gt;	[86-93,];[786-802,];[828-840,];	Words should be highlighted as MedicationType:&lt;br&gt;&lt;span style="background-color:limegreen"&gt;hormone&lt;/span&gt;&lt;br&gt; &lt;span style="background-color:limegreen"&gt;hormonal therapy&lt;/span&gt;&lt;br&gt; &lt;span style="background-color:limegreen"&gt;LHRH-blocker&lt;/span&gt;&lt;br&gt;
181478538	2012-07-13 00:48:10	FALSE	519012788		2012-07-13 00:47:57	FALSE	amt	0.7891	43464	USA	OH	Holland	72.241.120.142		---	[328-350,];		NCT00003732	44		Words should be highlighted as MedicationName:&lt;br&gt;	[328-350,];	Words should be highlighted as MedicationType:&lt;br&gt;&lt;span style="background-color:limegreen"&gt;corticosteroid therapy&lt;/span&gt;&lt;br&gt;
181478538	2012-07-13 03:03:07	FALSE	519064017		2012-07-13 03:02:45	FALSE	amt	0.6389	6216992	USA	PA	Bethlehem	24.229.136.130	[328-350,];	---			NCT00003732	44		Words should be highlighted as MedicationName:&lt;br&gt;	[328-350,];	Words should be highlighted as MedicationType:&lt;br&gt;&lt;span style="background-color:limegreen"&gt;corticosteroid therapy&lt;/span&gt;&lt;br&gt;
181478538	2012-07-14 18:29:21	FALSE	519720783		2012-07-14 18:29:00	FALSE	amt	0.8676	9978919	GBR	Q5	York	94.14.220.217		---	[328-350,];		NCT00003732	44		Words should be highlighted as MedicationName:&lt;br&gt;	[328-350,];	Words should be highlighted as MedicationType:&lt;br&gt;&lt;span style="background-color:limegreen"&gt;corticosteroid therapy&lt;/span&gt;&lt;br&gt;
181478538	2012-07-15 00:22:10	FALSE	519840786		2012-07-15 00:21:57	FALSE	amt	0.8507	189864	USA	CO	Denver	67.190.24.86		---	[328-342,];		NCT00003732	44		Words should be highlighted as MedicationName:&lt;br&gt;	[328-350,];	Words should be highlighted as MedicationType:&lt;br&gt;&lt;span style="background-color:limegreen"&gt;corticosteroid therapy&lt;/span&gt;&lt;br&gt;
181478538	2012-07-15 09:09:52	FALSE	519989337		2012-07-15 09:09:35	FALSE	amt	0.5833	9963617	USA	MO	Columbia	50.82.244.158		---			NCT00003732	44		Words should be highlighted as MedicationName:&lt;br&gt;	[328-350,];	Words should be highlighted as MedicationType:&lt;br&gt;&lt;span style="background-color:limegreen"&gt;corticosteroid therapy&lt;/span&gt;&lt;br&gt;
181478539	2012-07-13 22:00:06	FALSE	519372891		2012-07-13 21:59:43	FALSE	amt	0.9444	10359927	USA	GA	Athens	96.32.128.25	[164-173,];[181-193,];[197-206,];	---	[147-152,];		NCT00003732	45	[116-124,];[164-173,];[181-193,];[197-206,];	Words should be highlighted as MedicationName:&lt;br&gt;&lt;span style="background-color:yellow"&gt;platinum&lt;/span&gt;&lt;br&gt; &lt;span style="background-color:yellow"&gt;cremophor&lt;/span&gt;&lt;br&gt; &lt;span style="background-color:yellow"&gt;cyclosporine&lt;/span&gt;&lt;br&gt; &lt;span style="background-color:yellow"&gt;vitamin K&lt;/span&gt;&lt;br&gt;	[128-135,];[147-152,];[316-332,];[351-364,];	Words should be highlighted as MedicationType:&lt;br&gt;&lt;span style="background-color:limegreen"&gt;taxanes&lt;/span&gt;&lt;br&gt; &lt;span style="background-color:limegreen"&gt;drugs&lt;/span&gt;&lt;br&gt; &lt;span style="background-color:limegreen"&gt;Biologic therapy&lt;/span&gt;&lt;br&gt; &lt;span style="background-color:limegreen"&gt;immunotherapy&lt;/span&gt;&lt;br&gt;
181478539	2012-07-13 23:58:42	FALSE	519412820		2012-07-13 23:58:01	FALSE	amt	0.799	6566442	USA	CA	Concord	107.36.70.27	[116-124,];[181-193,];[197-206,];	---	[128-135,];[147-173,];		NCT00003732	45	[116-124,];[164-173,];[181-193,];[197-206,];	Words should be highlighted as MedicationName:&lt;br&gt;&lt;span style="background-color:yellow"&gt;platinum&lt;/span&gt;&lt;br&gt; &lt;span style="background-color:yellow"&gt;cremophor&lt;/span&gt;&lt;br&gt; &lt;span style="background-color:yellow"&gt;cyclosporine&lt;/span&gt;&lt;br&gt; &lt;span style="background-color:yellow"&gt;vitamin K&lt;/span&gt;&lt;br&gt;	[128-135,];[147-152,];[316-332,];[351-364,];	Words should be highlighted as MedicationType:&lt;br&gt;&lt;span style="background-color:limegreen"&gt;taxanes&lt;/span&gt;&lt;br&gt; &lt;span style="background-color:limegreen"&gt;drugs&lt;/span&gt;&lt;br&gt; &lt;span style="background-color:limegreen"&gt;Biologic therapy&lt;/span&gt;&lt;br&gt; &lt;span style="background-color:limegreen"&gt;immunotherapy&lt;/span&gt;&lt;br&gt;
181478539	2012-07-14 19:22:01	FALSE	519740129		2012-07-14 19:21:34	FALSE	amt	0.9118	946983	USA	IL	Winnetka	108.193.37.83	[164-173,];[181-193,];[197-206,];	---	[128-135,];[147-152,];[351-364,];		NCT00003732	45	[116-124,];[164-173,];[181-193,];[197-206,];	Words should be highlighted as MedicationName:&lt;br&gt;&lt;span style="background-color:yellow"&gt;platinum&lt;/span&gt;&lt;br&gt; &lt;span style="background-color:yellow"&gt;cremophor&lt;/span&gt;&lt;br&gt; &lt;span style="background-color:yellow"&gt;cyclosporine&lt;/span&gt;&lt;br&gt; &lt;span style="background-color:yellow"&gt;vitamin K&lt;/span&gt;&lt;br&gt;	[128-135,];[147-152,];[316-332,];[351-364,];	Words should be highlighted as MedicationType:&lt;br&gt;&lt;span style="background-color:limegreen"&gt;taxanes&lt;/span&gt;&lt;br&gt; &lt;span style="background-color:limegreen"&gt;drugs&lt;/span&gt;&lt;br&gt; &lt;span style="background-color:limegreen"&gt;Biologic therapy&lt;/span&gt;&lt;br&gt; &lt;span style="background-color:limegreen"&gt;immunotherapy&lt;/span&gt;&lt;br&gt;
181478539	2012-07-14 20:48:03	FALSE	519774679		2012-07-14 20:47:17	FALSE	amt	0.5556	43852	USA	IL	Chicago	75.34.43.26	[181-193,];[197-206,];	---	[147-152,];[164-173,];[274-287,];[351-364,];		NCT00003732	45	[116-124,];[164-173,];[181-193,];[197-206,];	Words should be highlighted as MedicationName:&lt;br&gt;&lt;span style="background-color:yellow"&gt;platinum&lt;/span&gt;&lt;br&gt; &lt;span style="background-color:yellow"&gt;cremophor&lt;/span&gt;&lt;br&gt; &lt;span style="background-color:yellow"&gt;cyclosporine&lt;/span&gt;&lt;br&gt; &lt;span style="background-color:yellow"&gt;vitamin K&lt;/span&gt;&lt;br&gt;	[128-135,];[147-152,];[316-332,];[351-364,];	Words should be highlighted as MedicationType:&lt;br&gt;&lt;span style="background-color:limegreen"&gt;taxanes&lt;/span&gt;&lt;br&gt; &lt;span style="background-color:limegreen"&gt;drugs&lt;/span&gt;&lt;br&gt; &lt;span style="background-color:limegreen"&gt;Biologic therapy&lt;/span&gt;&lt;br&gt; &lt;span style="background-color:limegreen"&gt;immunotherapy&lt;/span&gt;&lt;br&gt;
181478539	2012-07-14 21:05:08	FALSE	519779444		2012-07-14 21:04:33	FALSE	amt	0.7311	5339267	USA	WA	Everett	50.54.163.28	[164-173,];[181-193,];[197-206,];	---	[116-124,];[128-135,];[147-152,];[316-332,];[351-364,];		NCT00003732	45	[116-124,];[164-173,];[181-193,];[197-206,];	Words should be highlighted as MedicationName:&lt;br&gt;&lt;span style="background-color:yellow"&gt;platinum&lt;/span&gt;&lt;br&gt; &lt;span style="background-color:yellow"&gt;cremophor&lt;/span&gt;&lt;br&gt; &lt;span style="background-color:yellow"&gt;cyclosporine&lt;/span&gt;&lt;br&gt; &lt;span style="background-color:yellow"&gt;vitamin K&lt;/span&gt;&lt;br&gt;	[128-135,];[147-152,];[316-332,];[351-364,];	Words should be highlighted as MedicationType:&lt;br&gt;&lt;span style="background-color:limegreen"&gt;taxanes&lt;/span&gt;&lt;br&gt; &lt;span style="background-color:limegreen"&gt;drugs&lt;/span&gt;&lt;br&gt; &lt;span style="background-color:limegreen"&gt;Biologic therapy&lt;/span&gt;&lt;br&gt; &lt;span style="background-color:limegreen"&gt;immunotherapy&lt;/span&gt;&lt;br&gt;
181478540	2012-07-13 03:07:46	FALSE	519065462		2012-07-13 03:04:43	FALSE	amt	0.7311	5339267	USA	WA	Everett	50.54.163.28	[479-493,];[497-506,];[618-629,];[630-640,];[641-650,];	---	[0-12,];[26-47,];[60-72,];[115-127,];[129-146,];[224-232,];		NCT00003732	46	[479-493,];[497-506,];[618-629,];[630-640,];[641-650,];	Words should be highlighted as MedicationName:&lt;br&gt;&lt;span style="background-color:yellow"&gt;metoclopramide&lt;/span&gt;&lt;br&gt; &lt;span style="background-color:yellow"&gt;cisapride&lt;/span&gt;&lt;br&gt; &lt;span style="background-color:yellow"&gt;Carboplatin&lt;/span&gt;&lt;br&gt; &lt;span style="background-color:yellow"&gt;Paclitaxel&lt;/span&gt;&lt;br&gt; &lt;span style="background-…	[0-12,];[26-47,];[60-72,];[115-127,];[129-146,];[196-212,];[224-244,];	Words should be highlighted as MedicationType:&lt;br&gt;&lt;span style="background-color:limegreen"&gt;Chemotherapy&lt;/span&gt;&lt;br&gt; &lt;span style="background-color:limegreen"&gt;camptothecin analogue&lt;/span&gt;&lt;br&gt; &lt;span style="background-color:limegreen"&gt;chemotherapy&lt;/span&gt;&lt;br&gt; &lt;span style="background-color:limegreen"&gt;chemotherapy&lt;/span&gt;&lt;br&gt; &l…
181478540	2012-07-13 16:10:12	FALSE	519275459		2012-07-13 16:09:24	FALSE	amt	0.8696	8864093	USA	CA	Tulare	99.95.254.133	[26-47,];[224-232,];[479-493,];[497-506,];[618-629,];[630-640,];[641-650,];	---	[0-12,];[60-72,];[115-127,];[196-212,];		NCT00003732	46	[479-493,];[497-506,];[618-629,];[630-640,];[641-650,];	Words should be highlighted as MedicationName:&lt;br&gt;&lt;span style="background-color:yellow"&gt;metoclopramide&lt;/span&gt;&lt;br&gt; &lt;span style="background-color:yellow"&gt;cisapride&lt;/span&gt;&lt;br&gt; &lt;span style="background-color:yellow"&gt;Carboplatin&lt;/span&gt;&lt;br&gt; &lt;span style="background-color:yellow"&gt;Paclitaxel&lt;/span&gt;&lt;br&gt; &lt;span style="background-…	[0-12,];[26-47,];[60-72,];[115-127,];[129-146,];[196-212,];[224-244,];	Words should be highlighted as MedicationType:&lt;br&gt;&lt;span style="background-color:limegreen"&gt;Chemotherapy&lt;/span&gt;&lt;br&gt; &lt;span style="background-color:limegreen"&gt;camptothecin analogue&lt;/span&gt;&lt;br&gt; &lt;span style="background-color:limegreen"&gt;chemotherapy&lt;/span&gt;&lt;br&gt; &lt;span style="background-color:limegreen"&gt;chemotherapy&lt;/span&gt;&lt;br&gt; &l…
181478540	2012-07-13 16:50:35	FALSE	519287807		2012-07-13 16:49:10	FALSE	amt	0.799	6566442	USA			184.208.194.152	[26-38,];[479-493,];[497-506,];[618-629,];[630-640,];[641-650,];	---	[0-12,];[129-146,];[196-212,];[224-244,];		NCT00003732	46	[479-493,];[497-506,];[618-629,];[630-640,];[641-650,];	Words should be highlighted as MedicationName:&lt;br&gt;&lt;span style="background-color:yellow"&gt;metoclopramide&lt;/span&gt;&lt;br&gt; &lt;span style="background-color:yellow"&gt;cisapride&lt;/span&gt;&lt;br&gt; &lt;span style="background-color:yellow"&gt;Carboplatin&lt;/span&gt;&lt;br&gt; &lt;span style="background-color:yellow"&gt;Paclitaxel&lt;/span&gt;&lt;br&gt; &lt;span style="background-…	[0-12,];[26-47,];[60-72,];[115-127,];[129-146,];[196-212,];[224-244,];	Words should be highlighted as MedicationType:&lt;br&gt;&lt;span style="background-color:limegreen"&gt;Chemotherapy&lt;/span&gt;&lt;br&gt; &lt;span style="background-color:limegreen"&gt;camptothecin analogue&lt;/span&gt;&lt;br&gt; &lt;span style="background-color:limegreen"&gt;chemotherapy&lt;/span&gt;&lt;br&gt; &lt;span style="background-color:limegreen"&gt;chemotherapy&lt;/span&gt;&lt;br&gt; &l…
181478540	2012-07-14 23:53:19	FALSE	519831945		2012-07-14 23:52:21	FALSE	amt	0.7736	2296115	USA	WI	Milwaukee	76.229.182.246	[26-38,];[479-493,];[497-506,];[618-629,];[630-640,];[641-650,];	---	[0-12,];[60-72,];[115-127,];[129-146,];[196-212,];[224-244,];[391-414,];[438-461,];		NCT00003732	46	[479-493,];[497-506,];[618-629,];[630-640,];[641-650,];	Words should be highlighted as MedicationName:&lt;br&gt;&lt;span style="background-color:yellow"&gt;metoclopramide&lt;/span&gt;&lt;br&gt; &lt;span style="background-color:yellow"&gt;cisapride&lt;/span&gt;&lt;br&gt; &lt;span style="background-color:yellow"&gt;Carboplatin&lt;/span&gt;&lt;br&gt; &lt;span style="background-color:yellow"&gt;Paclitaxel&lt;/span&gt;&lt;br&gt; &lt;span style="background-…	[0-12,];[26-47,];[60-72,];[115-127,];[129-146,];[196-212,];[224-244,];	Words should be highlighted as MedicationType:&lt;br&gt;&lt;span style="background-color:limegreen"&gt;Chemotherapy&lt;/span&gt;&lt;br&gt; &lt;span style="background-color:limegreen"&gt;camptothecin analogue&lt;/span&gt;&lt;br&gt; &lt;span style="background-color:limegreen"&gt;chemotherapy&lt;/span&gt;&lt;br&gt; &lt;span style="background-color:limegreen"&gt;chemotherapy&lt;/span&gt;&lt;br&gt; &l…
181478540	2012-07-15 07:14:12	FALSE	519965214		2012-07-15 07:13:39	FALSE	amt	0.8929	10373109	USA	CA	Davis	76.20.12.48	[26-38,];[479-493,];[497-506,];[618-629,];[630-640,];[641-650,];	---	[60-72,];[115-127,];[196-212,];[224-244,];[277-289,];		NCT00003732	46	[479-493,];[497-506,];[618-629,];[630-640,];[641-650,];	Words should be highlighted as MedicationName:&lt;br&gt;&lt;span style="background-color:yellow"&gt;metoclopramide&lt;/span&gt;&lt;br&gt; &lt;span style="background-color:yellow"&gt;cisapride&lt;/span&gt;&lt;br&gt; &lt;span style="background-color:yellow"&gt;Carboplatin&lt;/span&gt;&lt;br&gt; &lt;span style="background-color:yellow"&gt;Paclitaxel&lt;/span&gt;&lt;br&gt; &lt;span style="background-…	[0-12,];[26-47,];[60-72,];[115-127,];[129-146,];[196-212,];[224-244,];	Words should be highlighted as MedicationType:&lt;br&gt;&lt;span style="background-color:limegreen"&gt;Chemotherapy&lt;/span&gt;&lt;br&gt; &lt;span style="background-color:limegreen"&gt;camptothecin analogue&lt;/span&gt;&lt;br&gt; &lt;span style="background-color:limegreen"&gt;chemotherapy&lt;/span&gt;&lt;br&gt; &lt;span style="background-color:limegreen"&gt;chemotherapy&lt;/span&gt;&lt;br&gt; &l…
181478541	2012-07-13 04:53:39	FALSE	519103496		2012-07-13 04:52:23	FALSE	amt	0.8095	4053364	USA	MA	Medford	98.216.36.133		---	[637-649,];[668-680,];[681-698,];[714-726,];[737-749,];[879-897,];		NCT00003766	47	[879-897,];	Words should be highlighted as MedicationName:&lt;br&gt;&lt;span style="background-color:yellow"&gt;O(6)-benzylguanine&lt;/span&gt;&lt;br&gt;	[605-621,];[637-649,];[668-680,];[681-698,];	Words should be highlighted as MedicationType:&lt;br&gt;&lt;span style="background-color:limegreen"&gt;Biologic therapy&lt;/span&gt;&lt;br&gt; &lt;span style="background-color:limegreen"&gt;Chemotherapy&lt;/span&gt;&lt;br&gt; &lt;span style="background-color:limegreen"&gt;chemotherapy&lt;/span&gt;&lt;br&gt; &lt;span style="background-color:limegreen"&gt;Endocrine therapy&lt;/span&gt;&lt;br&gt;
181478541	2012-07-13 14:31:07	FALSE	519245889		2012-07-13 14:30:20	FALSE	amt	0.7727	2553672	USA	IA	Quasqueton	208.126.63.147	[879-897,];	---	[605-621,];[637-649,];[668-698,];[714-726,];		NCT00003766	47	[879-897,];	Words should be highlighted as MedicationName:&lt;br&gt;&lt;span style="background-color:yellow"&gt;O(6)-benzylguanine&lt;/span&gt;&lt;br&gt;	[605-621,];[637-649,];[668-680,];[681-698,];	Words should be highlighted as MedicationType:&lt;br&gt;&lt;span style="background-color:limegreen"&gt;Biologic therapy&lt;/span&gt;&lt;br&gt; &lt;span style="background-color:limegreen"&gt;Chemotherapy&lt;/span&gt;&lt;br&gt; &lt;span style="background-color:limegreen"&gt;chemotherapy&lt;/span&gt;&lt;br&gt; &lt;span style="background-color:limegreen"&gt;Endocrine therapy&lt;/span&gt;&lt;br&gt;
181478541	2012-07-14 21:03:54	FALSE	519779054		2012-07-14 21:02:45	FALSE	amt	0.7311	5339267	USA	WA	Everett	50.54.163.28	[879-897,];	---	[605-621,];[637-649,];[668-680,];[681-698,];		NCT00003766	47	[879-897,];	Words should be highlighted as MedicationName:&lt;br&gt;&lt;span style="background-color:yellow"&gt;O(6)-benzylguanine&lt;/span&gt;&lt;br&gt;	[605-621,];[637-649,];[668-680,];[681-698,];	Words should be highlighted as MedicationType:&lt;br&gt;&lt;span style="background-color:limegreen"&gt;Biologic therapy&lt;/span&gt;&lt;br&gt; &lt;span style="background-color:limegreen"&gt;Chemotherapy&lt;/span&gt;&lt;br&gt; &lt;span style="background-color:limegreen"&gt;chemotherapy&lt;/span&gt;&lt;br&gt; &lt;span style="background-color:limegreen"&gt;Endocrine therapy&lt;/span&gt;&lt;br&gt;
181478541	2012-07-15 04:05:08	FALSE	519910731		2012-07-15 04:04:09	FALSE	amt	0.7619	10162600	USA	FL	Palmetto	70.126.215.34	[879-897,];	---	[637-649,];[668-698,];		NCT00003766	47	[879-897,];	Words should be highlighted as MedicationName:&lt;br&gt;&lt;span style="background-color:yellow"&gt;O(6)-benzylguanine&lt;/span&gt;&lt;br&gt;	[605-621,];[637-649,];[668-680,];[681-698,];	Words should be highlighted as MedicationType:&lt;br&gt;&lt;span style="background-color:limegreen"&gt;Biologic therapy&lt;/span&gt;&lt;br&gt; &lt;span style="background-color:limegreen"&gt;Chemotherapy&lt;/span&gt;&lt;br&gt; &lt;span style="background-color:limegreen"&gt;chemotherapy&lt;/span&gt;&lt;br&gt; &lt;span style="background-color:limegreen"&gt;Endocrine therapy&lt;/span&gt;&lt;br&gt;
181478541	2012-07-15 16:19:08	FALSE	520085083		2012-07-15 16:18:11	FALSE	amt	0.7755	1211677	USA	FL	Panama City	24.96.39.145	[879-897,];	---	[637-649,];[668-680,];		NCT00003766	47	[879-897,];	Words should be highlighted as MedicationName:&lt;br&gt;&lt;span style="background-color:yellow"&gt;O(6)-benzylguanine&lt;/span&gt;&lt;br&gt;	[605-621,];[637-649,];[668-680,];[681-698,];	Words should be highlighted as MedicationType:&lt;br&gt;&lt;span style="background-color:limegreen"&gt;Biologic therapy&lt;/span&gt;&lt;br&gt; &lt;span style="background-color:limegreen"&gt;Chemotherapy&lt;/span&gt;&lt;br&gt; &lt;span style="background-color:limegreen"&gt;chemotherapy&lt;/span&gt;&lt;br&gt; &lt;span style="background-color:limegreen"&gt;Endocrine therapy&lt;/span&gt;&lt;br&gt;
181478542	2012-07-13 21:38:57	FALSE	519366967		2012-07-13 21:38:26	FALSE	amt	0.8676	9978919	GBR	D3	Chesterfield	94.14.220.217		---	[363-385,];[477-492,];		NCT00003775	48		Words should be highlighted as MedicationName:&lt;br&gt;	[363-393,];[477-492,];	Words should be highlighted as MedicationType:&lt;br&gt;&lt;span style="background-color:limegreen"&gt;cytotoxic chemotherapy regimen&lt;/span&gt;&lt;br&gt; &lt;span style="background-color:limegreen"&gt;corticosteroids&lt;/span&gt;&lt;br&gt;
181478542	2012-07-14 04:31:52	FALSE	519510852		2012-07-14 04:31:10	FALSE	amt	0.7619	10162600	USA	FL	Palmetto	70.126.215.34		---	[354-393,];[477-492,];		NCT00003775	48		Words should be highlighted as MedicationName:&lt;br&gt;	[363-393,];[477-492,];	Words should be highlighted as MedicationType:&lt;br&gt;&lt;span style="background-color:limegreen"&gt;cytotoxic chemotherapy regimen&lt;/span&gt;&lt;br&gt; &lt;span style="background-color:limegreen"&gt;corticosteroids&lt;/span&gt;&lt;br&gt;
181478542	2012-07-14 13:36:14	FALSE	519628351		2012-07-14 13:35:31	FALSE	amt	0.7361	7568545	USA	WA	Lakewood	24.19.83.104		---	[354-385,];[477-492,];		NCT00003775	48		Words should be highlighted as MedicationName:&lt;br&gt;	[363-393,];[477-492,];	Words should be highlighted as MedicationType:&lt;br&gt;&lt;span style="background-color:limegreen"&gt;cytotoxic chemotherapy regimen&lt;/span&gt;&lt;br&gt; &lt;span style="background-color:limegreen"&gt;corticosteroids&lt;/span&gt;&lt;br&gt;
181478542	2012-07-14 23:13:10	FALSE	519821628		2012-07-14 23:11:48	FALSE	amt	0.7143	668592	USA	KY	Elizabethtown	173.191.6.159		---	[373-385,];[477-492,];		NCT00003775	48		Words should be highlighted as MedicationName:&lt;br&gt;	[363-393,];[477-492,];	Words should be highlighted as MedicationType:&lt;br&gt;&lt;span style="background-color:limegreen"&gt;cytotoxic chemotherapy regimen&lt;/span&gt;&lt;br&gt; &lt;span style="background-color:limegreen"&gt;corticosteroids&lt;/span&gt;&lt;br&gt;
181478542	2012-07-15 16:08:11	FALSE	520081989		2012-07-15 16:01:48	FALSE	amt	0.7755	1211677	USA	FL	Panama City	24.96.39.145	[354-385,];	---	[477-492,];		NCT00003775	48		Words should be highlighted as MedicationName:&lt;br&gt;	[363-393,];[477-492,];	Words should be highlighted as MedicationType:&lt;br&gt;&lt;span style="background-color:limegreen"&gt;cytotoxic chemotherapy regimen&lt;/span&gt;&lt;br&gt; &lt;span style="background-color:limegreen"&gt;corticosteroids&lt;/span&gt;&lt;br&gt;
181478543	2012-07-13 04:43:47	FALSE	519099635		2012-07-13 04:42:43	FALSE	amt	0.799	6566442	USA	CA	Oakland	107.37.121.192	[582-591,];	---	[508-521,];		NCT00003775	49	[582-591,];	Words should be highlighted as MedicationName:&lt;br&gt;&lt;span style="background-color:yellow"&gt;etoposide&lt;/span&gt;&lt;br&gt;		Words should be highlighted as MedicationType:&lt;br&gt;
181478543	2012-07-13 05:43:37	FALSE	519118437		2012-07-13 05:42:59	FALSE	amt	0.8095	4053364	USA	MA	Medford	98.216.36.133	[582-591,];	---			NCT00003775	49	[582-591,];	Words should be highlighted as MedicationName:&lt;br&gt;&lt;span style="background-color:yellow"&gt;etoposide&lt;/span&gt;&lt;br&gt;		Words should be highlighted as MedicationType:&lt;br&gt;
181478543	2012-07-13 21:27:12	FALSE	519363747		2012-07-13 21:26:47	FALSE	amt	1	9838842	GBR	V2	Glasgow	81.106.29.147	[582-591,];	---			NCT00003775	49	[582-591,];	Words should be highlighted as MedicationName:&lt;br&gt;&lt;span style="background-color:yellow"&gt;etoposide&lt;/span&gt;&lt;br&gt;		Words should be highlighted as MedicationType:&lt;br&gt;
181478543	2012-07-14 20:51:03	FALSE	519775262		2012-07-14 20:50:45	FALSE	amt	0.7311	5339267	USA	WA	Everett	50.54.163.28	[582-591,];	---			NCT00003775	49	[582-591,];	Words should be highlighted as MedicationName:&lt;br&gt;&lt;span style="background-color:yellow"&gt;etoposide&lt;/span&gt;&lt;br&gt;		Words should be highlighted as MedicationType:&lt;br&gt;
181478543	2012-07-15 17:07:31	FALSE	520099332		2012-07-15 17:06:27	FALSE	amt	1	41352	USA	MA	Needham Heights	66.92.76.147	[582-591,];	---			NCT00003775	49	[582-591,];	Words should be highlighted as MedicationName:&lt;br&gt;&lt;span style="background-color:yellow"&gt;etoposide&lt;/span&gt;&lt;br&gt;		Words should be highlighted as MedicationType:&lt;br&gt;
181478544	2012-07-13 20:31:46	FALSE	519349269		2012-07-13 20:30:25	FALSE	amt	0.8676	9978919	GBR	D3	Chesterfield	94.14.220.217	[70-79,];	---			NCT00003789	50	[70-79,];[140-149,];	Words should be highlighted as MedicationName:&lt;br&gt;&lt;span style="background-color:yellow"&gt;melphalan&lt;/span&gt;&lt;br&gt; &lt;span style="background-color:yellow"&gt;melphalan&lt;/span&gt;&lt;br&gt;		Words should be highlighted as MedicationType:&lt;br&gt;
181478544	2012-07-14 11:39:33	FALSE	519603460		2012-07-14 11:38:41	FALSE	amt	0.6389	6216992	USA	PA	Bethlehem	24.229.136.130	[70-79,];[266-274,];[281-291,];	---			NCT00003789	50	[70-79,];[140-149,];	Words should be highlighted as MedicationName:&lt;br&gt;&lt;span style="background-color:yellow"&gt;melphalan&lt;/span&gt;&lt;br&gt; &lt;span style="background-color:yellow"&gt;melphalan&lt;/span&gt;&lt;br&gt;		Words should be highlighted as MedicationType:&lt;br&gt;
181478544	2012-07-14 20:44:01	FALSE	519773306		2012-07-14 20:43:35	FALSE	amt	0.7311	5339267	USA	WA	Everett	50.54.163.28	[61-79,];	---	[128-149,];		NCT00003789	50	[70-79,];[140-149,];	Words should be highlighted as MedicationName:&lt;br&gt;&lt;span style="background-color:yellow"&gt;melphalan&lt;/span&gt;&lt;br&gt; &lt;span style="background-color:yellow"&gt;melphalan&lt;/span&gt;&lt;br&gt;		Words should be highlighted as MedicationType:&lt;br&gt;
181478544	2012-07-14 21:58:04	FALSE	519797090		2012-07-14 21:57:21	FALSE	amt	0.799	6566442	USA	CA	San Leandro	184.208.105.197	[61-79,];[128-149,];	---			NCT00003789	50	[70-79,];[140-149,];	Words should be highlighted as MedicationName:&lt;br&gt;&lt;span style="background-color:yellow"&gt;melphalan&lt;/span&gt;&lt;br&gt; &lt;span style="background-color:yellow"&gt;melphalan&lt;/span&gt;&lt;br&gt;		Words should be highlighted as MedicationType:&lt;br&gt;
181478544	2012-07-15 06:46:16	FALSE	519957858		2012-07-15 06:46:02	FALSE	amt	0.8929	10373109	USA	CA	Davis	76.20.12.48	[70-79,];[140-149,];	---			NCT00003789	50	[70-79,];[140-149,];	Words should be highlighted as MedicationName:&lt;br&gt;&lt;span style="background-color:yellow"&gt;melphalan&lt;/span&gt;&lt;br&gt; &lt;span style="background-color:yellow"&gt;melphalan&lt;/span&gt;&lt;br&gt;		Words should be highlighted as MedicationType:&lt;br&gt;
181478545	2012-07-13 01:08:34	FALSE	519018517		2012-07-13 01:07:58	FALSE	amt	0.7311	5339267	USA	WA	Everett	50.54.163.28	[173-182,];[249-276,];[341-349,];[353-366,];	---	[316-333,];		NCT00003789	51	[173-182,];[249-276,];[341-349,];[353-366,];	Words should be highlighted as MedicationName:&lt;br&gt;&lt;span style="background-color:yellow"&gt;melphalan&lt;/span&gt;&lt;br&gt; &lt;span style="background-color:yellow"&gt;tumor necrosis factor alpha&lt;/span&gt;&lt;br&gt; &lt;span style="background-color:yellow"&gt;dopamine&lt;/span&gt;&lt;br&gt; &lt;span style="background-color:yellow"&gt;neosynephrine&lt;/span&gt;&lt;br&gt;	[316-333,];	Words should be highlighted as MedicationType:&lt;br&gt;&lt;span style="background-color:limegreen"&gt;ionotropic agents&lt;/span&gt;&lt;br&gt;
181478545	2012-07-13 17:06:19	FALSE	519291472		2012-07-13 17:05:54	FALSE	amt	0.7891	43464	USA	OH	Holland	72.241.120.142	[341-349,];[353-366,];	---	[316-333,];		NCT00003789	51	[173-182,];[249-276,];[341-349,];[353-366,];	Words should be highlighted as MedicationName:&lt;br&gt;&lt;span style="background-color:yellow"&gt;melphalan&lt;/span&gt;&lt;br&gt; &lt;span style="background-color:yellow"&gt;tumor necrosis factor alpha&lt;/span&gt;&lt;br&gt; &lt;span style="background-color:yellow"&gt;dopamine&lt;/span&gt;&lt;br&gt; &lt;span style="background-color:yellow"&gt;neosynephrine&lt;/span&gt;&lt;br&gt;	[316-333,];	Words should be highlighted as MedicationType:&lt;br&gt;&lt;span style="background-color:limegreen"&gt;ionotropic agents&lt;/span&gt;&lt;br&gt;
181478545	2012-07-14 00:07:29	FALSE	519415984		2012-07-14 00:07:04	FALSE	amt	0.8571	9922263	USA	CT	Windsor	99.146.124.185	[249-276,];[341-349,];[353-366,];	---	[147-160,];[316-333,];		NCT00003789	51	[173-182,];[249-276,];[341-349,];[353-366,];	Words should be highlighted as MedicationName:&lt;br&gt;&lt;span style="background-color:yellow"&gt;melphalan&lt;/span&gt;&lt;br&gt; &lt;span style="background-color:yellow"&gt;tumor necrosis factor alpha&lt;/span&gt;&lt;br&gt; &lt;span style="background-color:yellow"&gt;dopamine&lt;/span&gt;&lt;br&gt; &lt;span style="background-color:yellow"&gt;neosynephrine&lt;/span&gt;&lt;br&gt;	[316-333,];	Words should be highlighted as MedicationType:&lt;br&gt;&lt;span style="background-color:limegreen"&gt;ionotropic agents&lt;/span&gt;&lt;br&gt;
181478545	2012-07-14 05:36:25	FALSE	519531353		2012-07-14 05:35:04	FALSE	amt	0.8333	9951521	USA	OH	Johnstown	71.50.215.200	[173-182,];[341-349,];[353-366,];	---	[147-160,];[316-333,];		NCT00003789	51	[173-182,];[249-276,];[341-349,];[353-366,];	Words should be highlighted as MedicationName:&lt;br&gt;&lt;span style="background-color:yellow"&gt;melphalan&lt;/span&gt;&lt;br&gt; &lt;span style="background-color:yellow"&gt;tumor necrosis factor alpha&lt;/span&gt;&lt;br&gt; &lt;span style="background-color:yellow"&gt;dopamine&lt;/span&gt;&lt;br&gt; &lt;span style="background-color:yellow"&gt;neosynephrine&lt;/span&gt;&lt;br&gt;	[316-333,];	Words should be highlighted as MedicationType:&lt;br&gt;&lt;span style="background-color:limegreen"&gt;ionotropic agents&lt;/span&gt;&lt;br&gt;
181478545	2012-07-15 18:34:58	FALSE	520124997		2012-07-15 18:34:21	FALSE	amt	0.7755	1211677	USA	FL	Panama City	24.96.39.145	[173-182,];[341-349,];[353-366,];	---	[147-160,];[249-276,];[316-333,];		NCT00003789	51	[173-182,];[249-276,];[341-349,];[353-366,];	Words should be highlighted as MedicationName:&lt;br&gt;&lt;span style="background-color:yellow"&gt;melphalan&lt;/span&gt;&lt;br&gt; &lt;span style="background-color:yellow"&gt;tumor necrosis factor alpha&lt;/span&gt;&lt;br&gt; &lt;span style="background-color:yellow"&gt;dopamine&lt;/span&gt;&lt;br&gt; &lt;span style="background-color:yellow"&gt;neosynephrine&lt;/span&gt;&lt;br&gt;	[316-333,];	Words should be highlighted as MedicationType:&lt;br&gt;&lt;span style="background-color:limegreen"&gt;ionotropic agents&lt;/span&gt;&lt;br&gt;
181478546	2012-07-13 23:13:30	FALSE	519396332		2012-07-13 23:13:00	FALSE	amt	0.799	6566442	USA	CA	Concord	107.36.70.27	[636-645,];	---	[45-56,];[169-181,];		NCT00003789	52	[636-645,];	Words should be highlighted as MedicationName:&lt;br&gt;&lt;span style="background-color:yellow"&gt;Melphalan&lt;/span&gt;&lt;br&gt;	[45-56,];[101-117,];[151-167,];[169-181,];[246-258,];[317-334,];	Words should be highlighted as MedicationType:&lt;br&gt;&lt;span style="background-color:limegreen"&gt;antibiotics&lt;/span&gt;&lt;br&gt; &lt;span style="background-color:limegreen"&gt;Biologic therapy&lt;/span&gt;&lt;br&gt; &lt;span style="background-color:limegreen"&gt;biologic therapy&lt;/span&gt;&lt;br&gt; &lt;span style="background-color:limegreen"&gt;Chemotherapy&lt;/span&gt;&lt;br&gt; &lt;…
181478546	2012-07-14 18:24:02	FALSE	519719316		2012-07-14 18:23:31	FALSE	amt	0.9444	10359927	USA	GA	Athens	96.32.128.25	[636-645,];	---	[45-56,];[101-117,];[151-167,];[169-181,];[246-258,];[317-334,];[354-366,];[400-412,];		NCT00003789	52	[636-645,];	Words should be highlighted as MedicationName:&lt;br&gt;&lt;span style="background-color:yellow"&gt;Melphalan&lt;/span&gt;&lt;br&gt;	[45-56,];[101-117,];[151-167,];[169-181,];[246-258,];[317-334,];	Words should be highlighted as MedicationType:&lt;br&gt;&lt;span style="background-color:limegreen"&gt;antibiotics&lt;/span&gt;&lt;br&gt; &lt;span style="background-color:limegreen"&gt;Biologic therapy&lt;/span&gt;&lt;br&gt; &lt;span style="background-color:limegreen"&gt;biologic therapy&lt;/span&gt;&lt;br&gt; &lt;span style="background-color:limegreen"&gt;Chemotherapy&lt;/span&gt;&lt;br&gt; &lt;…
181478546	2012-07-14 19:23:37	FALSE	519740771		2012-07-14 19:22:55	FALSE	amt	0.7311	5339267	USA	WA	Everett	50.54.163.28	[636-645,];	---	[45-56,];[101-117,];[151-167,];[169-181,];[246-258,];[317-334,];		NCT00003789	52	[636-645,];	Words should be highlighted as MedicationName:&lt;br&gt;&lt;span style="background-color:yellow"&gt;Melphalan&lt;/span&gt;&lt;br&gt;	[45-56,];[101-117,];[151-167,];[169-181,];[246-258,];[317-334,];	Words should be highlighted as MedicationType:&lt;br&gt;&lt;span style="background-color:limegreen"&gt;antibiotics&lt;/span&gt;&lt;br&gt; &lt;span style="background-color:limegreen"&gt;Biologic therapy&lt;/span&gt;&lt;br&gt; &lt;span style="background-color:limegreen"&gt;biologic therapy&lt;/span&gt;&lt;br&gt; &lt;span style="background-color:limegreen"&gt;Chemotherapy&lt;/span&gt;&lt;br&gt; &lt;…
181478546	2012-07-15 00:08:26	FALSE	519836891		2012-07-15 00:07:35	FALSE	amt	0.8676	9978919	GBR	Q5	York	94.14.220.217	[636-645,];	---	[45-56,];[101-117,];[169-181,];[317-334,];		NCT00003789	52	[636-645,];	Words should be highlighted as MedicationName:&lt;br&gt;&lt;span style="background-color:yellow"&gt;Melphalan&lt;/span&gt;&lt;br&gt;	[45-56,];[101-117,];[151-167,];[169-181,];[246-258,];[317-334,];	Words should be highlighted as MedicationType:&lt;br&gt;&lt;span style="background-color:limegreen"&gt;antibiotics&lt;/span&gt;&lt;br&gt; &lt;span style="background-color:limegreen"&gt;Biologic therapy&lt;/span&gt;&lt;br&gt; &lt;span style="background-color:limegreen"&gt;biologic therapy&lt;/span&gt;&lt;br&gt; &lt;span style="background-color:limegreen"&gt;Chemotherapy&lt;/span&gt;&lt;br&gt; &lt;…
181478546	2012-07-15 13:56:56	FALSE	520043546		2012-07-15 13:56:04	FALSE	amt	0.8507	189864	USA	CO	Denver	67.190.24.86	[636-645,];	---	[45-56,];[101-117,];[169-181,];		NCT00003789	52	[636-645,];	Words should be highlighted as MedicationName:&lt;br&gt;&lt;span style="background-color:yellow"&gt;Melphalan&lt;/span&gt;&lt;br&gt;	[45-56,];[101-117,];[151-167,];[169-181,];[246-258,];[317-334,];	Words should be highlighted as MedicationType:&lt;br&gt;&lt;span style="background-color:limegreen"&gt;antibiotics&lt;/span&gt;&lt;br&gt; &lt;span style="background-color:limegreen"&gt;Biologic therapy&lt;/span&gt;&lt;br&gt; &lt;span style="background-color:limegreen"&gt;biologic therapy&lt;/span&gt;&lt;br&gt; &lt;span style="background-color:limegreen"&gt;Chemotherapy&lt;/span&gt;&lt;br&gt; &lt;…
181478547	2012-07-14 01:38:42	FALSE	519449344		2012-07-14 01:38:14	FALSE	amt	0.8333	2793302	USA	NC	Statesville	71.75.194.39		---	[307-319,];		NCT00003847	53		Words should be highlighted as MedicationName:&lt;br&gt;	[307-327,];[368-380,];	Words should be highlighted as MedicationType:&lt;br&gt;&lt;span style="background-color:limegreen"&gt;chemotherapy regimen&lt;/span&gt;&lt;br&gt; &lt;span style="background-color:limegreen"&gt;chemotherapy&lt;/span&gt;&lt;br&gt;
181478547	2012-07-14 12:38:41	FALSE	519614099		2012-07-14 12:38:31	FALSE	amt	0.6269	9567005	USA	CA	San Jose	205.164.34.46		---	[368-380,];		NCT00003847	53		Words should be highlighted as MedicationName:&lt;br&gt;	[307-327,];[368-380,];	Words should be highlighted as MedicationType:&lt;br&gt;&lt;span style="background-color:limegreen"&gt;chemotherapy regimen&lt;/span&gt;&lt;br&gt; &lt;span style="background-color:limegreen"&gt;chemotherapy&lt;/span&gt;&lt;br&gt;
181478547	2012-07-14 19:12:46	FALSE	519737448		2012-07-14 19:12:16	FALSE	amt	0.7311	5339267	USA	WA	Everett	50.54.163.28		---	[307-319,];[368-380,];		NCT00003847	53		Words should be highlighted as MedicationName:&lt;br&gt;	[307-327,];[368-380,];	Words should be highlighted as MedicationType:&lt;br&gt;&lt;span style="background-color:limegreen"&gt;chemotherapy regimen&lt;/span&gt;&lt;br&gt; &lt;span style="background-color:limegreen"&gt;chemotherapy&lt;/span&gt;&lt;br&gt;
181478547	2012-07-14 20:55:10	FALSE	519776338		2012-07-14 20:54:40	FALSE	amt	0.8676	9978919	GBR	Q5	York	94.14.220.217		---	[307-319,];		NCT00003847	53		Words should be highlighted as MedicationName:&lt;br&gt;	[307-327,];[368-380,];	Words should be highlighted as MedicationType:&lt;br&gt;&lt;span style="background-color:limegreen"&gt;chemotherapy regimen&lt;/span&gt;&lt;br&gt; &lt;span style="background-color:limegreen"&gt;chemotherapy&lt;/span&gt;&lt;br&gt;
181478547	2012-07-15 12:01:05	FALSE	520019234		2012-07-15 12:00:30	FALSE	amt	0.9286	84786	USA	PA	Carnegie	24.3.96.94		---	[307-319,];[368-380,];		NCT00003847	53		Words should be highlighted as MedicationName:&lt;br&gt;	[307-327,];[368-380,];	Words should be highlighted as MedicationType:&lt;br&gt;&lt;span style="background-color:limegreen"&gt;chemotherapy regimen&lt;/span&gt;&lt;br&gt; &lt;span style="background-color:limegreen"&gt;chemotherapy&lt;/span&gt;&lt;br&gt;
181478548	2012-07-13 05:15:54	FALSE	519110368		2012-07-13 05:13:14	FALSE	amt	0.799	6566442	USA	CA	Oakland	107.37.121.192	[109-120,];[124-135,];[516-526,];[544-557,];[559-572,];[574-588,];[590-604,];[606-614,];[616-624,];[630-644,];	---	[187-204,];[377-395,];[399-419,];[431-472,];[528-542,];[655-670,];		NCT00003847	54	[109-120,];[124-135,];[516-526,];[544-557,];[559-572,];[574-588,];[590-604,];[606-614,];[616-624,];[630-644,];[778-789,];[790-801,];	Words should be highlighted as MedicationName:&lt;br&gt;&lt;span style="background-color:yellow"&gt;doxorubicin&lt;/span&gt;&lt;br&gt; &lt;span style="background-color:yellow"&gt;vincristine&lt;/span&gt;&lt;br&gt; &lt;span style="background-color:yellow"&gt;cimetidine&lt;/span&gt;&lt;br&gt; &lt;span style="background-color:yellow"&gt;phenobarbital&lt;/span&gt;&lt;br&gt; &lt;span style="background…	[26-42,];[58-70,];[187-204,];[390-395,];[399-419,];[431-441,];[528-542,];[655-670,];	Words should be highlighted as MedicationType:&lt;br&gt;&lt;span style="background-color:limegreen"&gt;Biologic therapy&lt;/span&gt;&lt;br&gt; &lt;span style="background-color:limegreen"&gt;Chemotherapy&lt;/span&gt;&lt;br&gt; &lt;span style="background-color:limegreen"&gt;Endocrine therapy&lt;/span&gt;&lt;br&gt; &lt;span style="background-color:limegreen"&gt;drugs&lt;/span&gt;&lt;br&gt; &lt;span …
181478548	2012-07-13 14:55:02	FALSE	519253040		2012-07-13 14:53:51	FALSE	amt	0.75	9350121	USA	IA	Muscatine	69.49.71.4	[109-120,];[124-135,];[516-526,];[528-542,];[544-557,];[559-572,];[574-588,];[590-604,];[606-614,];[616-624,];[630-644,];[778-789,];[790-801,];	---	[58-70,];[377-395,];[655-670,];		NCT00003847	54	[109-120,];[124-135,];[516-526,];[544-557,];[559-572,];[574-588,];[590-604,];[606-614,];[616-624,];[630-644,];[778-789,];[790-801,];	Words should be highlighted as MedicationName:&lt;br&gt;&lt;span style="background-color:yellow"&gt;doxorubicin&lt;/span&gt;&lt;br&gt; &lt;span style="background-color:yellow"&gt;vincristine&lt;/span&gt;&lt;br&gt; &lt;span style="background-color:yellow"&gt;cimetidine&lt;/span&gt;&lt;br&gt; &lt;span style="background-color:yellow"&gt;phenobarbital&lt;/span&gt;&lt;br&gt; &lt;span style="background…	[26-42,];[58-70,];[187-204,];[390-395,];[399-419,];[431-441,];[528-542,];[655-670,];	Words should be highlighted as MedicationType:&lt;br&gt;&lt;span style="background-color:limegreen"&gt;Biologic therapy&lt;/span&gt;&lt;br&gt; &lt;span style="background-color:limegreen"&gt;Chemotherapy&lt;/span&gt;&lt;br&gt; &lt;span style="background-color:limegreen"&gt;Endocrine therapy&lt;/span&gt;&lt;br&gt; &lt;span style="background-color:limegreen"&gt;drugs&lt;/span&gt;&lt;br&gt; &lt;span …
181478548	2012-07-14 01:00:00	FALSE	519433890		2012-07-14 00:58:47	FALSE	amt	0.8571	9922263	USA	CT	Windsor	99.146.124.185	[109-120,];[124-135,];[516-526,];[544-557,];[559-572,];[574-588,];[590-604,];[606-614,];[616-624,];[630-644,];[778-789,];[790-801,];	---	[26-42,];[58-70,];[187-204,];[390-395,];[399-419,];[431-441,];[528-542,];[655-670,];		NCT00003847	54	[109-120,];[124-135,];[516-526,];[544-557,];[559-572,];[574-588,];[590-604,];[606-614,];[616-624,];[630-644,];[778-789,];[790-801,];	Words should be highlighted as MedicationName:&lt;br&gt;&lt;span style="background-color:yellow"&gt;doxorubicin&lt;/span&gt;&lt;br&gt; &lt;span style="background-color:yellow"&gt;vincristine&lt;/span&gt;&lt;br&gt; &lt;span style="background-color:yellow"&gt;cimetidine&lt;/span&gt;&lt;br&gt; &lt;span style="background-color:yellow"&gt;phenobarbital&lt;/span&gt;&lt;br&gt; &lt;span style="background…	[26-42,];[58-70,];[187-204,];[390-395,];[399-419,];[431-441,];[528-542,];[655-670,];	Words should be highlighted as MedicationType:&lt;br&gt;&lt;span style="background-color:limegreen"&gt;Biologic therapy&lt;/span&gt;&lt;br&gt; &lt;span style="background-color:limegreen"&gt;Chemotherapy&lt;/span&gt;&lt;br&gt; &lt;span style="background-color:limegreen"&gt;Endocrine therapy&lt;/span&gt;&lt;br&gt; &lt;span style="background-color:limegreen"&gt;drugs&lt;/span&gt;&lt;br&gt; &lt;span …
181478548	2012-07-14 01:54:09	FALSE	519454565		2012-07-14 01:52:00	FALSE	amt	0.7516	4783	USA	SD	Belle Fourche	64.179.188.158	[109-120,];[124-135,];[516-526,];[528-542,];[544-557,];[559-572,];[574-588,];[590-604,];[606-614,];[616-624,];[630-644,];	---	[26-42,];[58-70,];[187-204,];[390-395,];[431-441,];[655-670,];		NCT00003847	54	[109-120,];[124-135,];[516-526,];[544-557,];[559-572,];[574-588,];[590-604,];[606-614,];[616-624,];[630-644,];[778-789,];[790-801,];	Words should be highlighted as MedicationName:&lt;br&gt;&lt;span style="background-color:yellow"&gt;doxorubicin&lt;/span&gt;&lt;br&gt; &lt;span style="background-color:yellow"&gt;vincristine&lt;/span&gt;&lt;br&gt; &lt;span style="background-color:yellow"&gt;cimetidine&lt;/span&gt;&lt;br&gt; &lt;span style="background-color:yellow"&gt;phenobarbital&lt;/span&gt;&lt;br&gt; &lt;span style="background…	[26-42,];[58-70,];[187-204,];[390-395,];[399-419,];[431-441,];[528-542,];[655-670,];	Words should be highlighted as MedicationType:&lt;br&gt;&lt;span style="background-color:limegreen"&gt;Biologic therapy&lt;/span&gt;&lt;br&gt; &lt;span style="background-color:limegreen"&gt;Chemotherapy&lt;/span&gt;&lt;br&gt; &lt;span style="background-color:limegreen"&gt;Endocrine therapy&lt;/span&gt;&lt;br&gt; &lt;span style="background-color:limegreen"&gt;drugs&lt;/span&gt;&lt;br&gt; &lt;span …
181478548	2012-07-15 02:13:08	FALSE	519872013		2012-07-15 02:12:01	FALSE	amt	0.8507	189864	USA	CO	Denver	67.190.24.86	[109-120,];[124-135,];[516-526,];[544-557,];[559-572,];[574-588,];[590-604,];[606-614,];[616-624,];[630-644,];	---	[26-42,];[58-70,];[187-204,];[220-232,];[377-395,];[528-542,];[655-670,];		NCT00003847	54	[109-120,];[124-135,];[516-526,];[544-557,];[559-572,];[574-588,];[590-604,];[606-614,];[616-624,];[630-644,];[778-789,];[790-801,];	Words should be highlighted as MedicationName:&lt;br&gt;&lt;span style="background-color:yellow"&gt;doxorubicin&lt;/span&gt;&lt;br&gt; &lt;span style="background-color:yellow"&gt;vincristine&lt;/span&gt;&lt;br&gt; &lt;span style="background-color:yellow"&gt;cimetidine&lt;/span&gt;&lt;br&gt; &lt;span style="background-color:yellow"&gt;phenobarbital&lt;/span&gt;&lt;br&gt; &lt;span style="background…	[26-42,];[58-70,];[187-204,];[390-395,];[399-419,];[431-441,];[528-542,];[655-670,];	Words should be highlighted as MedicationType:&lt;br&gt;&lt;span style="background-color:limegreen"&gt;Biologic therapy&lt;/span&gt;&lt;br&gt; &lt;span style="background-color:limegreen"&gt;Chemotherapy&lt;/span&gt;&lt;br&gt; &lt;span style="background-color:limegreen"&gt;Endocrine therapy&lt;/span&gt;&lt;br&gt; &lt;span style="background-color:limegreen"&gt;drugs&lt;/span&gt;&lt;br&gt; &lt;span …
181478549	2012-07-13 14:40:35	FALSE	519248919		2012-07-13 14:40:13	FALSE	amt	0.6389	6216992	USA	PA	Bethlehem	24.229.136.130		---	[141-154,];[376-391,];[471-484,];		NCT00003895	55		Words should be highlighted as MedicationName:&lt;br&gt;	[376-391,];[471-484,];	Words should be highlighted as MedicationType:&lt;br&gt;&lt;span style="background-color:limegreen"&gt;corticosteroids&lt;/span&gt;&lt;br&gt; &lt;span style="background-color:limegreen"&gt;immunotherapy&lt;/span&gt;&lt;br&gt;
181478549	2012-07-13 20:35:28	FALSE	519350076		2012-07-13 20:33:52	FALSE	amt	0.8333	9951521	USA	OH	Johnstown	71.50.215.200		---	[141-154,];[367-391,];[471-484,];		NCT00003895	55		Words should be highlighted as MedicationName:&lt;br&gt;	[376-391,];[471-484,];	Words should be highlighted as MedicationType:&lt;br&gt;&lt;span style="background-color:limegreen"&gt;corticosteroids&lt;/span&gt;&lt;br&gt; &lt;span style="background-color:limegreen"&gt;immunotherapy&lt;/span&gt;&lt;br&gt;
181478549	2012-07-13 23:31:22	FALSE	519403311		2012-07-13 23:31:04	FALSE	amt	0.799	6566442	USA	CA	Concord	107.36.70.27		---	[376-391,];		NCT00003895	55		Words should be highlighted as MedicationName:&lt;br&gt;	[376-391,];[471-484,];	Words should be highlighted as MedicationType:&lt;br&gt;&lt;span style="background-color:limegreen"&gt;corticosteroids&lt;/span&gt;&lt;br&gt; &lt;span style="background-color:limegreen"&gt;immunotherapy&lt;/span&gt;&lt;br&gt;
181478549	2012-07-14 20:53:54	FALSE	519775935		2012-07-14 20:53:44	FALSE	amt	0.75	237314	CAN	ON	Toronto	99.232.150.213		---	[376-391,];		NCT00003895	55		Words should be highlighted as MedicationName:&lt;br&gt;	[376-391,];[471-484,];	Words should be highlighted as MedicationType:&lt;br&gt;&lt;span style="background-color:limegreen"&gt;corticosteroids&lt;/span&gt;&lt;br&gt; &lt;span style="background-color:limegreen"&gt;immunotherapy&lt;/span&gt;&lt;br&gt;
181478549	2012-07-15 09:25:49	FALSE	519991789		2012-07-15 09:25:22	FALSE	amt	0.7311	5339267	USA	WA	Everett	50.54.163.28		---	[376-391,];[471-484,];		NCT00003895	55		Words should be highlighted as MedicationName:&lt;br&gt;	[376-391,];[471-484,];	Words should be highlighted as MedicationType:&lt;br&gt;&lt;span style="background-color:limegreen"&gt;corticosteroids&lt;/span&gt;&lt;br&gt; &lt;span style="background-color:limegreen"&gt;immunotherapy&lt;/span&gt;&lt;br&gt;
181478550	2012-07-13 04:25:43	FALSE	519092141		2012-07-13 04:23:54	FALSE	amt	0.9286	84786	USA	PA	Pittsburgh	24.3.96.94		---	[26-42,];[73-99,];[130-142,];[170-187,];[218-245,];[448-469,];[473-488,];[492-506,];[510-532,];		NCT00003976	56		Words should be highlighted as MedicationName:&lt;br&gt;	[26-42,];[73-86,];[87-99,];[130-142,];[156-168,];[170-187,];[218-245,];[464-469,];[473-488,];[492-506,];[510-532,];	Words should be highlighted as MedicationType:&lt;br&gt;&lt;span style="background-color:limegreen"&gt;Biologic therapy&lt;/span&gt;&lt;br&gt; &lt;span style="background-color:limegreen"&gt;immunotherapy&lt;/span&gt;&lt;br&gt; &lt;span style="background-color:limegreen"&gt;Chemotherapy&lt;/span&gt;&lt;br&gt; &lt;span style="background-color:limegreen"&gt;chemotherapy&lt;/span&gt;&lt;br&gt; &lt;sp…
181478550	2012-07-13 20:13:27	FALSE	519344452		2012-07-13 20:12:19	FALSE	amt	0.799	6566442	USA			184.208.194.152	[156-168,];	---	[87-99,];[170-187,];[473-488,];[492-506,];[510-532,];		NCT00003976	56		Words should be highlighted as MedicationName:&lt;br&gt;	[26-42,];[73-86,];[87-99,];[130-142,];[156-168,];[170-187,];[218-245,];[464-469,];[473-488,];[492-506,];[510-532,];	Words should be highlighted as MedicationType:&lt;br&gt;&lt;span style="background-color:limegreen"&gt;Biologic therapy&lt;/span&gt;&lt;br&gt; &lt;span style="background-color:limegreen"&gt;immunotherapy&lt;/span&gt;&lt;br&gt; &lt;span style="background-color:limegreen"&gt;Chemotherapy&lt;/span&gt;&lt;br&gt; &lt;span style="background-color:limegreen"&gt;chemotherapy&lt;/span&gt;&lt;br&gt; &lt;sp…
181478550	2012-07-14 03:57:39	FALSE	519499451		2012-07-14 03:57:05	FALSE	amt	0.75	237314	CAN	ON	Toronto	99.232.150.213		---	[73-86,];[87-99,];[130-142,];[246-258,];[325-337,];		NCT00003976	56		Words should be highlighted as MedicationName:&lt;br&gt;	[26-42,];[73-86,];[87-99,];[130-142,];[156-168,];[170-187,];[218-245,];[464-469,];[473-488,];[492-506,];[510-532,];	Words should be highlighted as MedicationType:&lt;br&gt;&lt;span style="background-color:limegreen"&gt;Biologic therapy&lt;/span&gt;&lt;br&gt; &lt;span style="background-color:limegreen"&gt;immunotherapy&lt;/span&gt;&lt;br&gt; &lt;span style="background-color:limegreen"&gt;Chemotherapy&lt;/span&gt;&lt;br&gt; &lt;span style="background-color:limegreen"&gt;chemotherapy&lt;/span&gt;&lt;br&gt; &lt;sp…
181478550	2012-07-15 01:31:24	FALSE	519860247		2012-07-15 01:29:51	FALSE	amt	0.7311	5339267	USA	WA	Everett	50.54.163.28	[156-168,];	---	[26-42,];[73-86,];[87-99,];[130-142,];[170-187,];[218-245,];[448-469,];[473-488,];[492-506,];[510-532,];		NCT00003976	56		Words should be highlighted as MedicationName:&lt;br&gt;	[26-42,];[73-86,];[87-99,];[130-142,];[156-168,];[170-187,];[218-245,];[464-469,];[473-488,];[492-506,];[510-532,];	Words should be highlighted as MedicationType:&lt;br&gt;&lt;span style="background-color:limegreen"&gt;Biologic therapy&lt;/span&gt;&lt;br&gt; &lt;span style="background-color:limegreen"&gt;immunotherapy&lt;/span&gt;&lt;br&gt; &lt;span style="background-color:limegreen"&gt;Chemotherapy&lt;/span&gt;&lt;br&gt; &lt;span style="background-color:limegreen"&gt;chemotherapy&lt;/span&gt;&lt;br&gt; &lt;sp…
181478550	2012-07-15 13:02:53	FALSE	520031783		2012-07-15 13:01:46	FALSE	amt	0.8676	9978919	GBR	U6	North Berwick	2.223.22.199	[156-168,];	---	[26-42,];[73-86,];[87-99,];[170-187,];[218-245,];[464-469,];[473-488,];[492-506,];[510-532,];		NCT00003976	56		Words should be highlighted as MedicationName:&lt;br&gt;	[26-42,];[73-86,];[87-99,];[130-142,];[156-168,];[170-187,];[218-245,];[464-469,];[473-488,];[492-506,];[510-532,];	Words should be highlighted as MedicationType:&lt;br&gt;&lt;span style="background-color:limegreen"&gt;Biologic therapy&lt;/span&gt;&lt;br&gt; &lt;span style="background-color:limegreen"&gt;immunotherapy&lt;/span&gt;&lt;br&gt; &lt;span style="background-color:limegreen"&gt;Chemotherapy&lt;/span&gt;&lt;br&gt; &lt;span style="background-color:limegreen"&gt;chemotherapy&lt;/span&gt;&lt;br&gt; &lt;sp…
181478551	2012-07-13 05:25:25	FALSE	519113404		2012-07-13 05:25:05	FALSE	amt	0.7778	2544628	USA	NY	Long Beach	24.186.141.207	[530-539,];	---			NCT00004042	57	[530-539,];	Words should be highlighted as MedicationName:&lt;br&gt;&lt;span style="background-color:yellow"&gt;mitomycin&lt;/span&gt;&lt;br&gt;		Words should be highlighted as MedicationType:&lt;br&gt;
181478551	2012-07-13 14:29:05	FALSE	519245206		2012-07-13 14:28:41	FALSE	amt	0.85	10330946	USA	CT	Windsor	99.146.124.185	[530-539,];	---			NCT00004042	57	[530-539,];	Words should be highlighted as MedicationName:&lt;br&gt;&lt;span style="background-color:yellow"&gt;mitomycin&lt;/span&gt;&lt;br&gt;		Words should be highlighted as MedicationType:&lt;br&gt;
181478551	2012-07-14 23:57:01	FALSE	519832963		2012-07-14 23:56:24	FALSE	amt	0.7143	668592	USA	KY	Elizabethtown	173.191.6.159		---	[530-556,];		NCT00004042	57	[530-539,];	Words should be highlighted as MedicationName:&lt;br&gt;&lt;span style="background-color:yellow"&gt;mitomycin&lt;/span&gt;&lt;br&gt;		Words should be highlighted as MedicationType:&lt;br&gt;
181478551	2012-07-15 05:53:25	FALSE	519944963		2012-07-15 05:53:06	FALSE	amt	0.7891	43464	USA	OH	Holland	72.241.120.142	[530-539,];	---			NCT00004042	57	[530-539,];	Words should be highlighted as MedicationName:&lt;br&gt;&lt;span style="background-color:yellow"&gt;mitomycin&lt;/span&gt;&lt;br&gt;		Words should be highlighted as MedicationType:&lt;br&gt;
181478551	2012-07-15 14:30:56	FALSE	520054501		2012-07-15 14:30:39	FALSE	amt	0.8507	189864	USA	CO	Denver	67.190.24.86	[530-539,];	---			NCT00004042	57	[530-539,];	Words should be highlighted as MedicationName:&lt;br&gt;&lt;span style="background-color:yellow"&gt;mitomycin&lt;/span&gt;&lt;br&gt;		Words should be highlighted as MedicationType:&lt;br&gt;
181478552	2012-07-13 19:21:29	FALSE	519330314		2012-07-13 19:20:06	FALSE	amt	0.799	6566442	USA			184.208.194.152	[257-269,];[274-283,];	---	[73-86,];[126-134,];[160-172,];[285-302,];[327-342,];[411-435,];		NCT00004042	58	[274-283,];	Words should be highlighted as MedicationName:&lt;br&gt;&lt;span style="background-color:yellow"&gt;mitomycin&lt;/span&gt;&lt;br&gt;	[26-42,];[73-86,];[96-102,142-159,];[96-102,126-134,];[104-112,126-134,];[104-112,142-159,];[116-134,];[116-125,142-159,];[160-172,];[231-243,];[257-269,];[285-302,];[327-342,];[411-435,];[726-741,];	Words should be highlighted as MedicationType:&lt;br&gt;&lt;span style="background-color:limegreen"&gt;Biologic therapy&lt;/span&gt;&lt;br&gt; &lt;span style="background-color:limegreen"&gt;immunotherapy&lt;/span&gt;&lt;br&gt; &lt;span style="background-color:limegreen"&gt;murine antibody fragment&lt;/span&gt;&lt;br&gt; &lt;span style="background-color:limegreen"&gt;murine antibody&lt;/span&gt;&l…
181478552	2012-07-14 13:11:42	FALSE	519620633		2012-07-14 13:11:21	FALSE	amt	0.6154	8311379	USA	CA	Torrance	204.93.60.3		---	[73-86,];[231-243,];		NCT00004042	58	[274-283,];	Words should be highlighted as MedicationName:&lt;br&gt;&lt;span style="background-color:yellow"&gt;mitomycin&lt;/span&gt;&lt;br&gt;	[26-42,];[73-86,];[96-102,142-159,];[96-102,126-134,];[104-112,126-134,];[104-112,142-159,];[116-134,];[116-125,142-159,];[160-172,];[231-243,];[257-269,];[285-302,];[327-342,];[411-435,];[726-741,];	Words should be highlighted as MedicationType:&lt;br&gt;&lt;span style="background-color:limegreen"&gt;Biologic therapy&lt;/span&gt;&lt;br&gt; &lt;span style="background-color:limegreen"&gt;immunotherapy&lt;/span&gt;&lt;br&gt; &lt;span style="background-color:limegreen"&gt;murine antibody fragment&lt;/span&gt;&lt;br&gt; &lt;span style="background-color:limegreen"&gt;murine antibody&lt;/span&gt;&l…
181478552	2012-07-14 18:12:52	FALSE	519716610		2012-07-14 18:11:05	FALSE	amt	0.7736	2296115	USA	WI	Milwaukee	76.229.182.246	[274-283,];	---	[73-86,];[96-172,];[231-243,];[257-269,];[285-302,];[327-342,];[411-435,];[580-602,];		NCT00004042	58	[274-283,];	Words should be highlighted as MedicationName:&lt;br&gt;&lt;span style="background-color:yellow"&gt;mitomycin&lt;/span&gt;&lt;br&gt;	[26-42,];[73-86,];[96-102,142-159,];[96-102,126-134,];[104-112,126-134,];[104-112,142-159,];[116-134,];[116-125,142-159,];[160-172,];[231-243,];[257-269,];[285-302,];[327-342,];[411-435,];[726-741,];	Words should be highlighted as MedicationType:&lt;br&gt;&lt;span style="background-color:limegreen"&gt;Biologic therapy&lt;/span&gt;&lt;br&gt; &lt;span style="background-color:limegreen"&gt;immunotherapy&lt;/span&gt;&lt;br&gt; &lt;span style="background-color:limegreen"&gt;murine antibody fragment&lt;/span&gt;&lt;br&gt; &lt;span style="background-color:limegreen"&gt;murine antibody&lt;/span&gt;&l…
181478552	2012-07-15 03:36:21	FALSE	519897374		2012-07-15 03:34:56	FALSE	amt	0.7891	43464	USA	OH	Holland	72.241.120.142	[257-269,];[274-283,];[754-764,];	---	[26-42,];[73-86,];[285-302,];[327-342,];[411-435,];[715-725,];[726-741,];		NCT00004042	58	[274-283,];	Words should be highlighted as MedicationName:&lt;br&gt;&lt;span style="background-color:yellow"&gt;mitomycin&lt;/span&gt;&lt;br&gt;	[26-42,];[73-86,];[96-102,142-159,];[96-102,126-134,];[104-112,126-134,];[104-112,142-159,];[116-134,];[116-125,142-159,];[160-172,];[231-243,];[257-269,];[285-302,];[327-342,];[411-435,];[726-741,];	Words should be highlighted as MedicationType:&lt;br&gt;&lt;span style="background-color:limegreen"&gt;Biologic therapy&lt;/span&gt;&lt;br&gt; &lt;span style="background-color:limegreen"&gt;immunotherapy&lt;/span&gt;&lt;br&gt; &lt;span style="background-color:limegreen"&gt;murine antibody fragment&lt;/span&gt;&lt;br&gt; &lt;span style="background-color:limegreen"&gt;murine antibody&lt;/span&gt;&l…
181478552	2012-07-15 14:20:56	FALSE	520050785		2012-07-15 14:19:46	FALSE	amt	0.8507	189864	USA	CO	Denver	67.190.24.86	[96-102,];[257-269,];[274-283,];	---	[26-42,];[160-172,];[285-294,];[327-342,];[411-428,];[580-602,];		NCT00004042	58	[274-283,];	Words should be highlighted as MedicationName:&lt;br&gt;&lt;span style="background-color:yellow"&gt;mitomycin&lt;/span&gt;&lt;br&gt;	[26-42,];[73-86,];[96-102,142-159,];[96-102,126-134,];[104-112,126-134,];[104-112,142-159,];[116-134,];[116-125,142-159,];[160-172,];[231-243,];[257-269,];[285-302,];[327-342,];[411-435,];[726-741,];	Words should be highlighted as MedicationType:&lt;br&gt;&lt;span style="background-color:limegreen"&gt;Biologic therapy&lt;/span&gt;&lt;br&gt; &lt;span style="background-color:limegreen"&gt;immunotherapy&lt;/span&gt;&lt;br&gt; &lt;span style="background-color:limegreen"&gt;murine antibody fragment&lt;/span&gt;&lt;br&gt; &lt;span style="background-color:limegreen"&gt;murine antibody&lt;/span&gt;&l…
181478553	2012-07-13 03:30:49	FALSE	519072832		2012-07-13 03:29:57	FALSE	amt	0.6269	9567005	USA	CA	Mountain View	173.245.64.37		---	[140-160,];		NCT00004410	59	[707-732,];[733-759,];	Words should be highlighted as MedicationName:&lt;br&gt;&lt;span style="background-color:yellow"&gt;Tauroursodeoxycholic acid&lt;/span&gt;&lt;br&gt; &lt;span style="background-color:yellow"&gt;Taurochenodeoxycholic Acid&lt;/span&gt;&lt;br&gt;		Words should be highlighted as MedicationType:&lt;br&gt;
181478553	2012-07-14 18:19:39	FALSE	519718347		2012-07-14 18:19:20	FALSE	amt	0.9444	10359927	USA	GA	Athens	96.32.128.25		---			NCT00004410	59	[707-732,];[733-759,];	Words should be highlighted as MedicationName:&lt;br&gt;&lt;span style="background-color:yellow"&gt;Tauroursodeoxycholic acid&lt;/span&gt;&lt;br&gt; &lt;span style="background-color:yellow"&gt;Taurochenodeoxycholic Acid&lt;/span&gt;&lt;br&gt;		Words should be highlighted as MedicationType:&lt;br&gt;
181478553	2012-07-14 23:02:01	FALSE	519817591		2012-07-14 23:01:20	FALSE	amt	0.7311	5339267	USA	WA	Everett	50.54.163.28	[707-732,];[733-759,];	---			NCT00004410	59	[707-732,];[733-759,];	Words should be highlighted as MedicationName:&lt;br&gt;&lt;span style="background-color:yellow"&gt;Tauroursodeoxycholic acid&lt;/span&gt;&lt;br&gt; &lt;span style="background-color:yellow"&gt;Taurochenodeoxycholic Acid&lt;/span&gt;&lt;br&gt;		Words should be highlighted as MedicationType:&lt;br&gt;
181478553	2012-07-15 02:21:30	FALSE	519874402		2012-07-15 02:20:59	FALSE	amt	0.7736	2296115	USA	WI	Milwaukee	76.229.182.246	[707-732,];[733-759,];	---			NCT00004410	59	[707-732,];[733-759,];	Words should be highlighted as MedicationName:&lt;br&gt;&lt;span style="background-color:yellow"&gt;Tauroursodeoxycholic acid&lt;/span&gt;&lt;br&gt; &lt;span style="background-color:yellow"&gt;Taurochenodeoxycholic Acid&lt;/span&gt;&lt;br&gt;		Words should be highlighted as MedicationType:&lt;br&gt;
181478553	2012-07-15 17:34:25	FALSE	520107219		2012-07-15 17:33:52	FALSE	amt	0.799	6566442	USA	CA	Suisun City	107.43.231.220	[707-732,];[733-759,];	---			NCT00004410	59	[707-732,];[733-759,];	Words should be highlighted as MedicationName:&lt;br&gt;&lt;span style="background-color:yellow"&gt;Tauroursodeoxycholic acid&lt;/span&gt;&lt;br&gt; &lt;span style="background-color:yellow"&gt;Taurochenodeoxycholic Acid&lt;/span&gt;&lt;br&gt;		Words should be highlighted as MedicationType:&lt;br&gt;
181478554	2012-07-14 06:25:19	FALSE	519544204		2012-07-14 06:24:46	FALSE	amt	0.7891	43464	USA	OH	Holland	72.241.120.142		---	[302-319,];[320-347,];[348-388,];[389-420,];[421-443,];		NCT00004562	60		Words should be highlighted as MedicationName:&lt;br&gt;	[302-319,];[320-347,];[348-388,];[389-420,];[421-443,];	Words should be highlighted as MedicationType:&lt;br&gt;&lt;span style="background-color:limegreen"&gt;Adrenergic Agents&lt;/span&gt;&lt;br&gt; &lt;span style="background-color:limegreen"&gt;Adrenergic beta-Antagonists&lt;/span&gt;&lt;br&gt; &lt;span style="background-color:limegreen"&gt;Angiotensin-Converting Enzyme Inhibitors&lt;/span&gt;&lt;br&gt; &lt;span style="background-color:limegreen"&gt…
181478554	2012-07-14 15:19:12	FALSE	519665564		2012-07-14 15:17:28	FALSE	amt	0.7736	2296115	USA	WI	Milwaukee	76.229.182.246		---	[302-319,];[320-347,];[348-388,];[389-420,];[421-443,];		NCT00004562	60		Words should be highlighted as MedicationName:&lt;br&gt;	[302-319,];[320-347,];[348-388,];[389-420,];[421-443,];	Words should be highlighted as MedicationType:&lt;br&gt;&lt;span style="background-color:limegreen"&gt;Adrenergic Agents&lt;/span&gt;&lt;br&gt; &lt;span style="background-color:limegreen"&gt;Adrenergic beta-Antagonists&lt;/span&gt;&lt;br&gt; &lt;span style="background-color:limegreen"&gt;Angiotensin-Converting Enzyme Inhibitors&lt;/span&gt;&lt;br&gt; &lt;span style="background-color:limegreen"&gt…
181478554	2012-07-14 23:05:13	FALSE	519818708		2012-07-14 23:04:33	FALSE	amt	0.9286	84786	USA	PA	Carnegie	24.3.96.94		---	[302-319,];[320-347,];[348-388,];[389-420,];[421-443,];		NCT00004562	60		Words should be highlighted as MedicationName:&lt;br&gt;	[302-319,];[320-347,];[348-388,];[389-420,];[421-443,];	Words should be highlighted as MedicationType:&lt;br&gt;&lt;span style="background-color:limegreen"&gt;Adrenergic Agents&lt;/span&gt;&lt;br&gt; &lt;span style="background-color:limegreen"&gt;Adrenergic beta-Antagonists&lt;/span&gt;&lt;br&gt; &lt;span style="background-color:limegreen"&gt;Angiotensin-Converting Enzyme Inhibitors&lt;/span&gt;&lt;br&gt; &lt;span style="background-color:limegreen"&gt…
181478554	2012-07-15 03:55:46	FALSE	519905274		2012-07-15 03:55:17	FALSE	amt	0.799	6566442	USA	CA	Oakland	107.39.89.189		---	[302-319,];[320-347,];[348-388,];[389-420,];[421-443,];		NCT00004562	60		Words should be highlighted as MedicationName:&lt;br&gt;	[302-319,];[320-347,];[348-388,];[389-420,];[421-443,];	Words should be highlighted as MedicationType:&lt;br&gt;&lt;span style="background-color:limegreen"&gt;Adrenergic Agents&lt;/span&gt;&lt;br&gt; &lt;span style="background-color:limegreen"&gt;Adrenergic beta-Antagonists&lt;/span&gt;&lt;br&gt; &lt;span style="background-color:limegreen"&gt;Angiotensin-Converting Enzyme Inhibitors&lt;/span&gt;&lt;br&gt; &lt;span style="background-color:limegreen"&gt…
181478554	2012-07-15 12:56:48	FALSE	520030414		2012-07-15 12:55:48	FALSE	amt	0.8676	9978919	GBR	U6	North Berwick	2.223.22.199		---	[302-319,];[320-347,];[348-388,];[389-420,];[421-443,];		NCT00004562	60		Words should be highlighted as MedicationName:&lt;br&gt;	[302-319,];[320-347,];[348-388,];[389-420,];[421-443,];	Words should be highlighted as MedicationType:&lt;br&gt;&lt;span style="background-color:limegreen"&gt;Adrenergic Agents&lt;/span&gt;&lt;br&gt; &lt;span style="background-color:limegreen"&gt;Adrenergic beta-Antagonists&lt;/span&gt;&lt;br&gt; &lt;span style="background-color:limegreen"&gt;Angiotensin-Converting Enzyme Inhibitors&lt;/span&gt;&lt;br&gt; &lt;span style="background-color:limegreen"&gt…
181478555	2012-07-13 05:14:25	FALSE	519109925		2012-07-13 05:13:40	FALSE	amt	0.8095	4053364	USA	MA	Medford	98.216.36.133		---	[179-186,];[212-219,];		NCT00005040	61		Words should be highlighted as MedicationName:&lt;br&gt;	[168-186,];	Words should be highlighted as MedicationType:&lt;br&gt;&lt;span style="background-color:limegreen"&gt;anticancer therapy&lt;/span&gt;&lt;br&gt;
181478555	2012-07-14 18:07:57	FALSE	519715332		2012-07-14 18:07:18	FALSE	amt	0.7778	7374141	USA	AL	Florence	71.207.173.159		---	[168-186,];[203-219,];		NCT00005040	61		Words should be highlighted as MedicationName:&lt;br&gt;	[168-186,];	Words should be highlighted as MedicationType:&lt;br&gt;&lt;span style="background-color:limegreen"&gt;anticancer therapy&lt;/span&gt;&lt;br&gt;
181478555	2012-07-14 21:51:53	FALSE	519794660		2012-07-14 21:51:14	FALSE	amt	0.799	6566442	USA	CA	San Leandro	184.208.105.197		---			NCT00005040	61		Words should be highlighted as MedicationName:&lt;br&gt;	[168-186,];	Words should be highlighted as MedicationType:&lt;br&gt;&lt;span style="background-color:limegreen"&gt;anticancer therapy&lt;/span&gt;&lt;br&gt;
181478555	2012-07-15 02:48:34	FALSE	519882912		2012-07-15 02:47:55	FALSE	amt	0.8507	189864	USA	CO	Denver	67.190.24.86		---			NCT00005040	61		Words should be highlighted as MedicationName:&lt;br&gt;	[168-186,];	Words should be highlighted as MedicationType:&lt;br&gt;&lt;span style="background-color:limegreen"&gt;anticancer therapy&lt;/span&gt;&lt;br&gt;
181478555	2012-07-15 11:56:35	FALSE	520018105		2012-07-15 11:55:57	FALSE	amt	0.8676	9978919	GBR	Q5	York	94.14.220.217		---	[168-186,];		NCT00005040	61		Words should be highlighted as MedicationName:&lt;br&gt;	[168-186,];	Words should be highlighted as MedicationType:&lt;br&gt;&lt;span style="background-color:limegreen"&gt;anticancer therapy&lt;/span&gt;&lt;br&gt;
181478556	2012-07-14 08:32:13	FALSE	519572619		2012-07-14 08:31:51	FALSE	amt	0.85	10314233	CAN	ON	York	108.162.174.156		---	[476-487,];		NCT00005040	62		Words should be highlighted as MedicationName:&lt;br&gt;	[476-487,];	Words should be highlighted as MedicationType:&lt;br&gt;&lt;span style="background-color:limegreen"&gt;antibiotics&lt;/span&gt;&lt;br&gt;
181478556	2012-07-14 15:20:14	FALSE	519665660		2012-07-14 15:19:15	FALSE	amt	0.7736	2296115	USA	WI	Milwaukee	76.229.182.246		---	[476-487,];		NCT00005040	62		Words should be highlighted as MedicationName:&lt;br&gt;	[476-487,];	Words should be highlighted as MedicationType:&lt;br&gt;&lt;span style="background-color:limegreen"&gt;antibiotics&lt;/span&gt;&lt;br&gt;
181478556	2012-07-14 22:00:52	FALSE	519797790		2012-07-14 22:00:33	FALSE	amt	0.7311	5339267	USA	WA	Everett	50.54.163.28		---	[476-487,];		NCT00005040	62		Words should be highlighted as MedicationName:&lt;br&gt;	[476-487,];	Words should be highlighted as MedicationType:&lt;br&gt;&lt;span style="background-color:limegreen"&gt;antibiotics&lt;/span&gt;&lt;br&gt;
181478556	2012-07-14 22:10:34	FALSE	519800630		2012-07-14 22:10:04	FALSE	amt	1	8510585	USA	OR	Klamath Falls	216.7.125.201		---	[353-376,];[476-487,];		NCT00005040	62		Words should be highlighted as MedicationName:&lt;br&gt;	[476-487,];	Words should be highlighted as MedicationType:&lt;br&gt;&lt;span style="background-color:limegreen"&gt;antibiotics&lt;/span&gt;&lt;br&gt;
181478556	2012-07-15 00:27:39	FALSE	519842203		2012-07-15 00:27:15	FALSE	amt	0.8571	44773	USA	MA	Worcester	24.107.226.30		---	[476-487,];		NCT00005040	62		Words should be highlighted as MedicationName:&lt;br&gt;	[476-487,];	Words should be highlighted as MedicationType:&lt;br&gt;&lt;span style="background-color:limegreen"&gt;antibiotics&lt;/span&gt;&lt;br&gt;
181478557	2012-07-13 07:59:25	FALSE	519158101		2012-07-13 07:58:07	FALSE	amt	0.7311	5339267	USA	WA	Everett	50.54.163.28	[611-627,];	---	[26-42,];[58-70,];[99-111,];[197-209,];[224-241,];[420-442,];[471-488,];		NCT00005040	63	[611-627,];	Words should be highlighted as MedicationName:&lt;br&gt;&lt;span style="background-color:yellow"&gt;Arsenic trioxide&lt;/span&gt;&lt;br&gt;	[26-42,];[58-70,];[99-120,];[197-209,];[224-241,];[483-488,];	Words should be highlighted as MedicationType:&lt;br&gt;&lt;span style="background-color:limegreen"&gt;Biologic therapy&lt;/span&gt;&lt;br&gt; &lt;span style="background-color:limegreen"&gt;Chemotherapy&lt;/span&gt;&lt;br&gt; &lt;span style="background-color:limegreen"&gt;chemotherapy regimens&lt;/span&gt;&lt;br&gt; &lt;span style="background-color:limegreen"&gt;chemotherapy&lt;/span&gt;&lt;br&gt…
181478557	2012-07-13 23:16:04	FALSE	519397404		2012-07-13 23:15:27	FALSE	amt	0.799	6566442	USA	CA	Concord	107.36.70.27	[611-627,];	---	[58-70,];		NCT00005040	63	[611-627,];	Words should be highlighted as MedicationName:&lt;br&gt;&lt;span style="background-color:yellow"&gt;Arsenic trioxide&lt;/span&gt;&lt;br&gt;	[26-42,];[58-70,];[99-120,];[197-209,];[224-241,];[483-488,];	Words should be highlighted as MedicationType:&lt;br&gt;&lt;span style="background-color:limegreen"&gt;Biologic therapy&lt;/span&gt;&lt;br&gt; &lt;span style="background-color:limegreen"&gt;Chemotherapy&lt;/span&gt;&lt;br&gt; &lt;span style="background-color:limegreen"&gt;chemotherapy regimens&lt;/span&gt;&lt;br&gt; &lt;span style="background-color:limegreen"&gt;chemotherapy&lt;/span&gt;&lt;br&gt…
181478557	2012-07-14 23:47:21	FALSE	519830290		2012-07-14 23:45:55	FALSE	amt	0.8	113494	USA	IL	Dekalb	50.129.121.92	[611-627,];	---	[58-70,];[99-111,];[197-209,];[224-241,];[471-488,];		NCT00005040	63	[611-627,];	Words should be highlighted as MedicationName:&lt;br&gt;&lt;span style="background-color:yellow"&gt;Arsenic trioxide&lt;/span&gt;&lt;br&gt;	[26-42,];[58-70,];[99-120,];[197-209,];[224-241,];[483-488,];	Words should be highlighted as MedicationType:&lt;br&gt;&lt;span style="background-color:limegreen"&gt;Biologic therapy&lt;/span&gt;&lt;br&gt; &lt;span style="background-color:limegreen"&gt;Chemotherapy&lt;/span&gt;&lt;br&gt; &lt;span style="background-color:limegreen"&gt;chemotherapy regimens&lt;/span&gt;&lt;br&gt; &lt;span style="background-color:limegreen"&gt;chemotherapy&lt;/span&gt;&lt;br&gt…
181478557	2012-07-15 05:20:39	FALSE	519935739		2012-07-15 05:19:57	FALSE	amt	0.7891	43464	USA	OH	Holland	72.241.120.142	[611-627,];	---	[26-42,];[58-70,];[224-241,];[471-488,];		NCT00005040	63	[611-627,];	Words should be highlighted as MedicationName:&lt;br&gt;&lt;span style="background-color:yellow"&gt;Arsenic trioxide&lt;/span&gt;&lt;br&gt;	[26-42,];[58-70,];[99-120,];[197-209,];[224-241,];[483-488,];	Words should be highlighted as MedicationType:&lt;br&gt;&lt;span style="background-color:limegreen"&gt;Biologic therapy&lt;/span&gt;&lt;br&gt; &lt;span style="background-color:limegreen"&gt;Chemotherapy&lt;/span&gt;&lt;br&gt; &lt;span style="background-color:limegreen"&gt;chemotherapy regimens&lt;/span&gt;&lt;br&gt; &lt;span style="background-color:limegreen"&gt;chemotherapy&lt;/span&gt;&lt;br&gt…
181478557	2012-07-15 19:56:14	FALSE	520149314		2012-07-15 19:55:43	FALSE	amt	0.8571	9922263	USA	CT	Windsor	99.146.124.185	[611-627,];	---	[26-42,];[58-70,];[99-111,];[197-209,];[224-241,];[483-488,];		NCT00005040	63	[611-627,];	Words should be highlighted as MedicationName:&lt;br&gt;&lt;span style="background-color:yellow"&gt;Arsenic trioxide&lt;/span&gt;&lt;br&gt;	[26-42,];[58-70,];[99-120,];[197-209,];[224-241,];[483-488,];	Words should be highlighted as MedicationType:&lt;br&gt;&lt;span style="background-color:limegreen"&gt;Biologic therapy&lt;/span&gt;&lt;br&gt; &lt;span style="background-color:limegreen"&gt;Chemotherapy&lt;/span&gt;&lt;br&gt; &lt;span style="background-color:limegreen"&gt;chemotherapy regimens&lt;/span&gt;&lt;br&gt; &lt;span style="background-color:limegreen"&gt;chemotherapy&lt;/span&gt;&lt;br&gt…
181478558	2012-07-13 00:34:06	FALSE	519008146		2012-07-13 00:33:48	FALSE	amt	0.7311	5339267	USA	WA	Everett	50.54.163.28		---	[195-202,];		NCT00005761	64	[195-202,];	Words should be highlighted as MedicationName:&lt;br&gt;&lt;span style="background-color:yellow"&gt;Insulin&lt;/span&gt;&lt;br&gt;		Words should be highlighted as MedicationType:&lt;br&gt;
181478558	2012-07-13 23:58:10	FALSE	519412680		2012-07-13 23:57:28	FALSE	amt	0.8333	2752700	CAN	NB	Fredericton	205.174.171.5	[195-202,];	---			NCT00005761	64	[195-202,];	Words should be highlighted as MedicationName:&lt;br&gt;&lt;span style="background-color:yellow"&gt;Insulin&lt;/span&gt;&lt;br&gt;		Words should be highlighted as MedicationType:&lt;br&gt;
181478558	2012-07-14 23:12:35	FALSE	519821384		2012-07-14 23:12:11	FALSE	amt	0.8571	9922263	USA	CT	Windsor	99.146.124.185	[195-202,];	---			NCT00005761	64	[195-202,];	Words should be highlighted as MedicationName:&lt;br&gt;&lt;span style="background-color:yellow"&gt;Insulin&lt;/span&gt;&lt;br&gt;		Words should be highlighted as MedicationType:&lt;br&gt;
181478558	2012-07-15 03:48:30	FALSE	519901955		2012-07-15 03:48:12	FALSE	amt	0.7891	43464	USA	OH	Holland	72.241.120.142		---	[265-272,];		NCT00005761	64	[195-202,];	Words should be highlighted as MedicationName:&lt;br&gt;&lt;span style="background-color:yellow"&gt;Insulin&lt;/span&gt;&lt;br&gt;		Words should be highlighted as MedicationType:&lt;br&gt;
181478558	2012-07-15 15:09:21	FALSE	520065211		2012-07-15 15:09:05	FALSE	amt	0.8507	189864	USA	CO	Denver	67.190.24.86	[195-202,];	---			NCT00005761	64	[195-202,];	Words should be highlighted as MedicationName:&lt;br&gt;&lt;span style="background-color:yellow"&gt;Insulin&lt;/span&gt;&lt;br&gt;		Words should be highlighted as MedicationType:&lt;br&gt;
181478559	2012-07-13 11:37:58	FALSE	519199556		2012-07-13 11:37:36	FALSE	amt	0.6389	6216992	USA	PA	Bethlehem	24.229.136.130		---	[739-749,];		NCT00005761	65		Words should be highlighted as MedicationName:&lt;br&gt;	[732-749,];	Words should be highlighted as MedicationType:&lt;br&gt;&lt;span style="background-color:limegreen"&gt;ocular medication&lt;/span&gt;&lt;br&gt;
181478559	2012-07-13 17:08:30	FALSE	519291911		2012-07-13 17:08:15	FALSE	amt	0.6269	9567005	USA	CA	San Jose	216.172.135.189		---	[342-362,];		NCT00005761	65		Words should be highlighted as MedicationName:&lt;br&gt;	[732-749,];	Words should be highlighted as MedicationType:&lt;br&gt;&lt;span style="background-color:limegreen"&gt;ocular medication&lt;/span&gt;&lt;br&gt;
181478559	2012-07-13 20:56:07	FALSE	519354977		2012-07-13 20:55:40	FALSE	amt	1	46633	USA	GA	Ringgold	68.118.96.87		---	[732-749,];		NCT00005761	65		Words should be highlighted as MedicationName:&lt;br&gt;	[732-749,];	Words should be highlighted as MedicationType:&lt;br&gt;&lt;span style="background-color:limegreen"&gt;ocular medication&lt;/span&gt;&lt;br&gt;
181478559	2012-07-14 19:52:11	FALSE	519753203		2012-07-14 19:51:38	FALSE	amt	0.8676	9978919	GBR	Q5	York	94.14.220.217		---			NCT00005761	65		Words should be highlighted as MedicationName:&lt;br&gt;	[732-749,];	Words should be highlighted as MedicationType:&lt;br&gt;&lt;span style="background-color:limegreen"&gt;ocular medication&lt;/span&gt;&lt;br&gt;
181478559	2012-07-15 09:49:44	FALSE	519996922		2012-07-15 09:49:22	FALSE	amt	0.7311	5339267	USA	WA	Everett	50.54.163.28		---			NCT00005761	65		Words should be highlighted as MedicationName:&lt;br&gt;	[732-749,];	Words should be highlighted as MedicationType:&lt;br&gt;&lt;span style="background-color:limegreen"&gt;ocular medication&lt;/span&gt;&lt;br&gt;
181478560	2012-07-13 17:46:23	FALSE	519303540		2012-07-13 17:45:49	FALSE	amt	0.8571	9469982	CAN	ON	Toronto	24.52.214.235	[60-74,];[402-420,];[424-435,];[441-451,];	---	[355-373,];		NCT00005778	66	[402-420,];[424-435,];[441-451,];	Words should be highlighted as MedicationName:&lt;br&gt;&lt;span style="background-color:yellow"&gt;hydroxychloroquine&lt;/span&gt;&lt;br&gt; &lt;span style="background-color:yellow"&gt;chloroquine&lt;/span&gt;&lt;br&gt; &lt;span style="background-color:yellow"&gt;quinacrine&lt;/span&gt;&lt;br&gt;	[60-74,];[60-74,];[355-373,];	Words should be highlighted as MedicationType:&lt;br&gt;&lt;span style="background-color:limegreen"&gt;immunoglobulin&lt;/span&gt;&lt;br&gt; &lt;span style="background-color:limegreen"&gt;immunoglobulin&lt;/span&gt;&lt;br&gt; &lt;span style="background-color:limegreen"&gt;antimalarial drugs&lt;/span&gt;&lt;br&gt;
181478560	2012-07-14 02:21:47	FALSE	519464739		2012-07-14 02:20:19	FALSE	amt	0.7516	4783	USA	SD	Belle Fourche	64.179.188.158	[60-74,];[402-420,];[424-435,];[441-451,];	---	[355-373,];		NCT00005778	66	[402-420,];[424-435,];[441-451,];	Words should be highlighted as MedicationName:&lt;br&gt;&lt;span style="background-color:yellow"&gt;hydroxychloroquine&lt;/span&gt;&lt;br&gt; &lt;span style="background-color:yellow"&gt;chloroquine&lt;/span&gt;&lt;br&gt; &lt;span style="background-color:yellow"&gt;quinacrine&lt;/span&gt;&lt;br&gt;	[60-74,];[60-74,];[355-373,];	Words should be highlighted as MedicationType:&lt;br&gt;&lt;span style="background-color:limegreen"&gt;immunoglobulin&lt;/span&gt;&lt;br&gt; &lt;span style="background-color:limegreen"&gt;immunoglobulin&lt;/span&gt;&lt;br&gt; &lt;span style="background-color:limegreen"&gt;antimalarial drugs&lt;/span&gt;&lt;br&gt;
181478560	2012-07-14 19:17:29	FALSE	519738783		2012-07-14 19:16:46	FALSE	amt	0.7778	7374141	USA	AL	Florence	71.207.173.159	[402-420,];[424-435,];[441-451,];	---	[48-74,];[355-373,];		NCT00005778	66	[402-420,];[424-435,];[441-451,];	Words should be highlighted as MedicationName:&lt;br&gt;&lt;span style="background-color:yellow"&gt;hydroxychloroquine&lt;/span&gt;&lt;br&gt; &lt;span style="background-color:yellow"&gt;chloroquine&lt;/span&gt;&lt;br&gt; &lt;span style="background-color:yellow"&gt;quinacrine&lt;/span&gt;&lt;br&gt;	[60-74,];[60-74,];[355-373,];	Words should be highlighted as MedicationType:&lt;br&gt;&lt;span style="background-color:limegreen"&gt;immunoglobulin&lt;/span&gt;&lt;br&gt; &lt;span style="background-color:limegreen"&gt;immunoglobulin&lt;/span&gt;&lt;br&gt; &lt;span style="background-color:limegreen"&gt;antimalarial drugs&lt;/span&gt;&lt;br&gt;
181478560	2012-07-14 22:20:07	FALSE	519803698		2012-07-14 22:19:28	FALSE	amt	0.799	6566442	USA	CA	San Leandro	184.208.105.197	[60-74,];[402-420,];[424-435,];[441-451,];	---	[355-373,];		NCT00005778	66	[402-420,];[424-435,];[441-451,];	Words should be highlighted as MedicationName:&lt;br&gt;&lt;span style="background-color:yellow"&gt;hydroxychloroquine&lt;/span&gt;&lt;br&gt; &lt;span style="background-color:yellow"&gt;chloroquine&lt;/span&gt;&lt;br&gt; &lt;span style="background-color:yellow"&gt;quinacrine&lt;/span&gt;&lt;br&gt;	[60-74,];[60-74,];[355-373,];	Words should be highlighted as MedicationType:&lt;br&gt;&lt;span style="background-color:limegreen"&gt;immunoglobulin&lt;/span&gt;&lt;br&gt; &lt;span style="background-color:limegreen"&gt;immunoglobulin&lt;/span&gt;&lt;br&gt; &lt;span style="background-color:limegreen"&gt;antimalarial drugs&lt;/span&gt;&lt;br&gt;
181478560	2012-07-15 01:30:28	FALSE	519860025		2012-07-15 01:29:23	FALSE	amt	0.8507	189864	USA	CO	Denver	67.190.24.86	[60-74,];[402-420,];[424-435,];[441-451,];	---	[355-367,];		NCT00005778	66	[402-420,];[424-435,];[441-451,];	Words should be highlighted as MedicationName:&lt;br&gt;&lt;span style="background-color:yellow"&gt;hydroxychloroquine&lt;/span&gt;&lt;br&gt; &lt;span style="background-color:yellow"&gt;chloroquine&lt;/span&gt;&lt;br&gt; &lt;span style="background-color:yellow"&gt;quinacrine&lt;/span&gt;&lt;br&gt;	[60-74,];[60-74,];[355-373,];	Words should be highlighted as MedicationType:&lt;br&gt;&lt;span style="background-color:limegreen"&gt;immunoglobulin&lt;/span&gt;&lt;br&gt; &lt;span style="background-color:limegreen"&gt;immunoglobulin&lt;/span&gt;&lt;br&gt; &lt;span style="background-color:limegreen"&gt;antimalarial drugs&lt;/span&gt;&lt;br&gt;
181478561	2012-07-13 21:37:50	FALSE	519366724		2012-07-13 21:37:29	FALSE	amt	1	9838842	GBR	V2	Glasgow	81.106.29.147	[270-286,];	---			NCT00005778	67	[270-286,];	Words should be highlighted as MedicationName:&lt;br&gt;&lt;span style="background-color:yellow"&gt;cyclophosphamide&lt;/span&gt;&lt;br&gt;		Words should be highlighted as MedicationType:&lt;br&gt;
181478561	2012-07-14 18:50:18	FALSE	519728663		2012-07-14 18:49:05	FALSE	amt	1	7733737	USA	IN	Ossian	69.89.176.195		---	[144-157,];		NCT00005778	67	[270-286,];	Words should be highlighted as MedicationName:&lt;br&gt;&lt;span style="background-color:yellow"&gt;cyclophosphamide&lt;/span&gt;&lt;br&gt;		Words should be highlighted as MedicationType:&lt;br&gt;
181478561	2012-07-14 18:55:04	FALSE	519730810		2012-07-14 18:54:46	FALSE	amt	0.799	6566442	USA	CA	Arcadia	64.134.222.202	[270-286,];	---			NCT00005778	67	[270-286,];	Words should be highlighted as MedicationName:&lt;br&gt;&lt;span style="background-color:yellow"&gt;cyclophosphamide&lt;/span&gt;&lt;br&gt;		Words should be highlighted as MedicationType:&lt;br&gt;
181478561	2012-07-15 00:54:10	FALSE	519850486		2012-07-15 00:53:33	FALSE	amt	0.7311	5339267	USA	WA	Everett	50.54.163.28	[270-286,];	---			NCT00005778	67	[270-286,];	Words should be highlighted as MedicationName:&lt;br&gt;&lt;span style="background-color:yellow"&gt;cyclophosphamide&lt;/span&gt;&lt;br&gt;		Words should be highlighted as MedicationType:&lt;br&gt;
181478561	2012-07-15 06:24:49	FALSE	519952304		2012-07-15 06:24:29	FALSE	amt	0.7891	43464	USA	OH	Holland	72.241.120.142		---	[144-157,];[263-295,];		NCT00005778	67	[270-286,];	Words should be highlighted as MedicationName:&lt;br&gt;&lt;span style="background-color:yellow"&gt;cyclophosphamide&lt;/span&gt;&lt;br&gt;		Words should be highlighted as MedicationType:&lt;br&gt;
181478562	2012-07-13 17:16:01	FALSE	519294065		2012-07-13 17:15:30	FALSE	amt	0.7891	43464	USA	OH	Holland	72.241.120.142	[603-616,];[734-761,];	---	[131-146,];[232-247,];		NCT00005890	68	[544-557,];[603-616,];[734-761,];	Words should be highlighted as MedicationName:&lt;br&gt;&lt;span style="background-color:yellow"&gt;corticotropin&lt;/span&gt;&lt;br&gt; &lt;span style="background-color:yellow"&gt;corticotropin&lt;/span&gt;&lt;br&gt; &lt;span style="background-color:yellow"&gt;Adrenocorticotropic Hormone&lt;/span&gt;&lt;br&gt;	[131-146,];[232-247,];[288-303,];[343-358,];	Words should be highlighted as MedicationType:&lt;br&gt;&lt;span style="background-color:limegreen"&gt;corticosteroids&lt;/span&gt;&lt;br&gt; &lt;span style="background-color:limegreen"&gt;glucocorticoids&lt;/span&gt;&lt;br&gt; &lt;span style="background-color:limegreen"&gt;glucocorticoids&lt;/span&gt;&lt;br&gt; &lt;span style="background-color:limegreen"&gt;glucocorticoids&lt;/span&gt;&lt;br&gt;
181478562	2012-07-14 19:03:17	FALSE	519734254		2012-07-14 19:02:19	FALSE	amt	0.7736	2296115	USA	WI	Milwaukee	76.229.182.246	[603-616,];	---	[131-146,];[232-247,];[288-303,];[343-358,];		NCT00005890	68	[544-557,];[603-616,];[734-761,];	Words should be highlighted as MedicationName:&lt;br&gt;&lt;span style="background-color:yellow"&gt;corticotropin&lt;/span&gt;&lt;br&gt; &lt;span style="background-color:yellow"&gt;corticotropin&lt;/span&gt;&lt;br&gt; &lt;span style="background-color:yellow"&gt;Adrenocorticotropic Hormone&lt;/span&gt;&lt;br&gt;	[131-146,];[232-247,];[288-303,];[343-358,];	Words should be highlighted as MedicationType:&lt;br&gt;&lt;span style="background-color:limegreen"&gt;corticosteroids&lt;/span&gt;&lt;br&gt; &lt;span style="background-color:limegreen"&gt;glucocorticoids&lt;/span&gt;&lt;br&gt; &lt;span style="background-color:limegreen"&gt;glucocorticoids&lt;/span&gt;&lt;br&gt; &lt;span style="background-color:limegreen"&gt;glucocorticoids&lt;/span&gt;&lt;br&gt;
181478562	2012-07-14 20:38:47	FALSE	519771985		2012-07-14 20:38:07	FALSE	amt	0.8676	9978919	GBR	Q5	York	94.14.220.217	[603-616,];	---	[131-146,];[232-247,];		NCT00005890	68	[544-557,];[603-616,];[734-761,];	Words should be highlighted as MedicationName:&lt;br&gt;&lt;span style="background-color:yellow"&gt;corticotropin&lt;/span&gt;&lt;br&gt; &lt;span style="background-color:yellow"&gt;corticotropin&lt;/span&gt;&lt;br&gt; &lt;span style="background-color:yellow"&gt;Adrenocorticotropic Hormone&lt;/span&gt;&lt;br&gt;	[131-146,];[232-247,];[288-303,];[343-358,];	Words should be highlighted as MedicationType:&lt;br&gt;&lt;span style="background-color:limegreen"&gt;corticosteroids&lt;/span&gt;&lt;br&gt; &lt;span style="background-color:limegreen"&gt;glucocorticoids&lt;/span&gt;&lt;br&gt; &lt;span style="background-color:limegreen"&gt;glucocorticoids&lt;/span&gt;&lt;br&gt; &lt;span style="background-color:limegreen"&gt;glucocorticoids&lt;/span&gt;&lt;br&gt;
181478562	2012-07-15 00:32:56	FALSE	519843925		2012-07-15 00:32:07	FALSE	amt	0.7311	5339267	USA	WA	Everett	50.54.163.28	[603-616,];	---	[131-146,];[232-247,];[288-303,];[343-358,];[734-761,];		NCT00005890	68	[544-557,];[603-616,];[734-761,];	Words should be highlighted as MedicationName:&lt;br&gt;&lt;span style="background-color:yellow"&gt;corticotropin&lt;/span&gt;&lt;br&gt; &lt;span style="background-color:yellow"&gt;corticotropin&lt;/span&gt;&lt;br&gt; &lt;span style="background-color:yellow"&gt;Adrenocorticotropic Hormone&lt;/span&gt;&lt;br&gt;	[131-146,];[232-247,];[288-303,];[343-358,];	Words should be highlighted as MedicationType:&lt;br&gt;&lt;span style="background-color:limegreen"&gt;corticosteroids&lt;/span&gt;&lt;br&gt; &lt;span style="background-color:limegreen"&gt;glucocorticoids&lt;/span&gt;&lt;br&gt; &lt;span style="background-color:limegreen"&gt;glucocorticoids&lt;/span&gt;&lt;br&gt; &lt;span style="background-color:limegreen"&gt;glucocorticoids&lt;/span&gt;&lt;br&gt;
181478562	2012-07-15 15:49:27	FALSE	520076917		2012-07-15 15:48:59	FALSE	amt	1	8510585	USA	OR	Klamath Falls	216.7.125.201	[603-616,];	---	[131-146,];[232-247,];[288-303,];[343-358,];		NCT00005890	68	[544-557,];[603-616,];[734-761,];	Words should be highlighted as MedicationName:&lt;br&gt;&lt;span style="background-color:yellow"&gt;corticotropin&lt;/span&gt;&lt;br&gt; &lt;span style="background-color:yellow"&gt;corticotropin&lt;/span&gt;&lt;br&gt; &lt;span style="background-color:yellow"&gt;Adrenocorticotropic Hormone&lt;/span&gt;&lt;br&gt;	[131-146,];[232-247,];[288-303,];[343-358,];	Words should be highlighted as MedicationType:&lt;br&gt;&lt;span style="background-color:limegreen"&gt;corticosteroids&lt;/span&gt;&lt;br&gt; &lt;span style="background-color:limegreen"&gt;glucocorticoids&lt;/span&gt;&lt;br&gt; &lt;span style="background-color:limegreen"&gt;glucocorticoids&lt;/span&gt;&lt;br&gt; &lt;span style="background-color:limegreen"&gt;glucocorticoids&lt;/span&gt;&lt;br&gt;
181478563	2012-07-13 21:29:51	FALSE	519364537		2012-07-13 21:27:23	FALSE	amt	0.8676	9978919	GBR	D3	Chesterfield	94.14.220.217	[322-349,];	---	[26-42,];[129-155,];[171-188,];[227-242,];[776-782,];[929-953,];		NCT00005995	69	[322-349,];[364-391,];	Words should be highlighted as MedicationName:&lt;br&gt;&lt;span style="background-color:yellow"&gt;medroxyprogesterone acetate&lt;/span&gt;&lt;br&gt; &lt;span style="background-color:yellow"&gt;medroxyprogesterone acetate&lt;/span&gt;&lt;br&gt;	[26-42,];[129-142,];[143-155,];[171-188,];[227-242,];[403-418,];[818-842,];[929-953,];	Words should be highlighted as MedicationType:&lt;br&gt;&lt;span style="background-color:limegreen"&gt;Biologic therapy&lt;/span&gt;&lt;br&gt; &lt;span style="background-color:limegreen"&gt;immunotherapy&lt;/span&gt;&lt;br&gt; &lt;span style="background-color:limegreen"&gt;Chemotherapy&lt;/span&gt;&lt;br&gt; &lt;span style="background-color:limegreen"&gt;Endocrine therapy&lt;/span&gt;&lt;br&gt; &…
181478563	2012-07-13 22:49:47	FALSE	519387313		2012-07-13 22:48:30	FALSE	amt	0.799	6566442	USA	CA	Concord	107.36.70.27	[322-349,];	---	[129-142,];[171-188,];[227-242,];		NCT00005995	69	[322-349,];[364-391,];	Words should be highlighted as MedicationName:&lt;br&gt;&lt;span style="background-color:yellow"&gt;medroxyprogesterone acetate&lt;/span&gt;&lt;br&gt; &lt;span style="background-color:yellow"&gt;medroxyprogesterone acetate&lt;/span&gt;&lt;br&gt;	[26-42,];[129-142,];[143-155,];[171-188,];[227-242,];[403-418,];[818-842,];[929-953,];	Words should be highlighted as MedicationType:&lt;br&gt;&lt;span style="background-color:limegreen"&gt;Biologic therapy&lt;/span&gt;&lt;br&gt; &lt;span style="background-color:limegreen"&gt;immunotherapy&lt;/span&gt;&lt;br&gt; &lt;span style="background-color:limegreen"&gt;Chemotherapy&lt;/span&gt;&lt;br&gt; &lt;span style="background-color:limegreen"&gt;Endocrine therapy&lt;/span&gt;&lt;br&gt; &…
181478563	2012-07-14 18:56:38	FALSE	519731375		2012-07-14 18:55:05	FALSE	amt	0.7736	2296115	USA	WI	Milwaukee	76.229.182.246	[322-349,];[364-391,];	---	[26-42,];[129-142,];[143-155,];[171-188,];[227-242,];[403-418,];[764-782,];[818-842,];[929-953,];		NCT00005995	69	[322-349,];[364-391,];	Words should be highlighted as MedicationName:&lt;br&gt;&lt;span style="background-color:yellow"&gt;medroxyprogesterone acetate&lt;/span&gt;&lt;br&gt; &lt;span style="background-color:yellow"&gt;medroxyprogesterone acetate&lt;/span&gt;&lt;br&gt;	[26-42,];[129-142,];[143-155,];[171-188,];[227-242,];[403-418,];[818-842,];[929-953,];	Words should be highlighted as MedicationType:&lt;br&gt;&lt;span style="background-color:limegreen"&gt;Biologic therapy&lt;/span&gt;&lt;br&gt; &lt;span style="background-color:limegreen"&gt;immunotherapy&lt;/span&gt;&lt;br&gt; &lt;span style="background-color:limegreen"&gt;Chemotherapy&lt;/span&gt;&lt;br&gt; &lt;span style="background-color:limegreen"&gt;Endocrine therapy&lt;/span&gt;&lt;br&gt; &…
181478563	2012-07-14 22:49:25	FALSE	519813103		2012-07-14 22:48:18	FALSE	amt	0.7311	5339267	USA	WA	Everett	50.54.163.28	[322-349,];[364-391,];	---	[26-42,];[171-188,];[227-242,];[403-418,];[818-842,];[929-953,];		NCT00005995	69	[322-349,];[364-391,];	Words should be highlighted as MedicationName:&lt;br&gt;&lt;span style="background-color:yellow"&gt;medroxyprogesterone acetate&lt;/span&gt;&lt;br&gt; &lt;span style="background-color:yellow"&gt;medroxyprogesterone acetate&lt;/span&gt;&lt;br&gt;	[26-42,];[129-142,];[143-155,];[171-188,];[227-242,];[403-418,];[818-842,];[929-953,];	Words should be highlighted as MedicationType:&lt;br&gt;&lt;span style="background-color:limegreen"&gt;Biologic therapy&lt;/span&gt;&lt;br&gt; &lt;span style="background-color:limegreen"&gt;immunotherapy&lt;/span&gt;&lt;br&gt; &lt;span style="background-color:limegreen"&gt;Chemotherapy&lt;/span&gt;&lt;br&gt; &lt;span style="background-color:limegreen"&gt;Endocrine therapy&lt;/span&gt;&lt;br&gt; &…
181478563	2012-07-15 05:22:30	FALSE	519936421		2012-07-15 05:20:26	FALSE	amt	0.8929	10373109	USA	CA	Davis	76.20.12.48	[322-349,];[364-391,];	---	[26-42,];[129-142,];[143-155,];[171-188,];[227-242,];[403-418,];[506-518,];[531-543,];		NCT00005995	69	[322-349,];[364-391,];	Words should be highlighted as MedicationName:&lt;br&gt;&lt;span style="background-color:yellow"&gt;medroxyprogesterone acetate&lt;/span&gt;&lt;br&gt; &lt;span style="background-color:yellow"&gt;medroxyprogesterone acetate&lt;/span&gt;&lt;br&gt;	[26-42,];[129-142,];[143-155,];[171-188,];[227-242,];[403-418,];[818-842,];[929-953,];	Words should be highlighted as MedicationType:&lt;br&gt;&lt;span style="background-color:limegreen"&gt;Biologic therapy&lt;/span&gt;&lt;br&gt; &lt;span style="background-color:limegreen"&gt;immunotherapy&lt;/span&gt;&lt;br&gt; &lt;span style="background-color:limegreen"&gt;Chemotherapy&lt;/span&gt;&lt;br&gt; &lt;span style="background-color:limegreen"&gt;Endocrine therapy&lt;/span&gt;&lt;br&gt; &…
181478564	2012-07-13 00:50:42	FALSE	519013573		2012-07-13 00:50:34	FALSE	amt	0.6824	7918256	GBR	L3	Rotherham	82.38.155.246		---	[415-427,];		NCT00006034	70	[315-326,];[371-380,];	Words should be highlighted as MedicationName:&lt;br&gt;&lt;span style="background-color:yellow"&gt;doxorubicin&lt;/span&gt;&lt;br&gt; &lt;span style="background-color:yellow"&gt;mitomycin&lt;/span&gt;&lt;br&gt;	[145-161,];[227-269,];[279-291,];[415-427,];[437-454,];[483-491,];	Words should be highlighted as MedicationType:&lt;br&gt;&lt;span style="background-color:limegreen"&gt;Biologic therapy&lt;/span&gt;&lt;br&gt; &lt;span style="background-color:limegreen"&gt;keyhole limpet hemocyanin immune activator&lt;/span&gt;&lt;br&gt; &lt;span style="background-color:limegreen"&gt;Chemotherapy&lt;/span&gt;&lt;br&gt; &lt;span style="background-color:limegreen"&gt;chemotherapy&…
181478564	2012-07-13 02:22:31	FALSE	519049134		2012-07-13 02:21:38	FALSE	amt	0.7311	5339267	USA	WA	Everett	50.54.163.28	[315-326,];[371-380,];	---	[145-153,];[227-269,];[279-291,];[415-427,];[437-454,];[483-491,];		NCT00006034	70	[315-326,];[371-380,];	Words should be highlighted as MedicationName:&lt;br&gt;&lt;span style="background-color:yellow"&gt;doxorubicin&lt;/span&gt;&lt;br&gt; &lt;span style="background-color:yellow"&gt;mitomycin&lt;/span&gt;&lt;br&gt;	[145-161,];[227-269,];[279-291,];[415-427,];[437-454,];[483-491,];	Words should be highlighted as MedicationType:&lt;br&gt;&lt;span style="background-color:limegreen"&gt;Biologic therapy&lt;/span&gt;&lt;br&gt; &lt;span style="background-color:limegreen"&gt;keyhole limpet hemocyanin immune activator&lt;/span&gt;&lt;br&gt; &lt;span style="background-color:limegreen"&gt;Chemotherapy&lt;/span&gt;&lt;br&gt; &lt;span style="background-color:limegreen"&gt;chemotherapy&…
181478564	2012-07-13 04:33:11	FALSE	519095243		2012-07-13 04:32:26	FALSE	amt	0.7891	43464	USA	OH	Holland	72.241.120.142	[315-326,];[371-380,];	---	[145-161,];[235-269,];[279-291,];[437-454,];[483-491,];		NCT00006034	70	[315-326,];[371-380,];	Words should be highlighted as MedicationName:&lt;br&gt;&lt;span style="background-color:yellow"&gt;doxorubicin&lt;/span&gt;&lt;br&gt; &lt;span style="background-color:yellow"&gt;mitomycin&lt;/span&gt;&lt;br&gt;	[145-161,];[227-269,];[279-291,];[415-427,];[437-454,];[483-491,];	Words should be highlighted as MedicationType:&lt;br&gt;&lt;span style="background-color:limegreen"&gt;Biologic therapy&lt;/span&gt;&lt;br&gt; &lt;span style="background-color:limegreen"&gt;keyhole limpet hemocyanin immune activator&lt;/span&gt;&lt;br&gt; &lt;span style="background-color:limegreen"&gt;Chemotherapy&lt;/span&gt;&lt;br&gt; &lt;span style="background-color:limegreen"&gt;chemotherapy&…
181478564	2012-07-15 03:58:36	FALSE	519906852		2012-07-15 03:57:07	FALSE	amt	0.8125	9351927	USA	TN	Bristol	67.223.7.203	[227-269,];[315-326,];[371-380,];	---	[87-100,];[127-134,];[145-161,];[279-291,];[415-427,];[447-454,];[483-491,];		NCT00006034	70	[315-326,];[371-380,];	Words should be highlighted as MedicationName:&lt;br&gt;&lt;span style="background-color:yellow"&gt;doxorubicin&lt;/span&gt;&lt;br&gt; &lt;span style="background-color:yellow"&gt;mitomycin&lt;/span&gt;&lt;br&gt;	[145-161,];[227-269,];[279-291,];[415-427,];[437-454,];[483-491,];	Words should be highlighted as MedicationType:&lt;br&gt;&lt;span style="background-color:limegreen"&gt;Biologic therapy&lt;/span&gt;&lt;br&gt; &lt;span style="background-color:limegreen"&gt;keyhole limpet hemocyanin immune activator&lt;/span&gt;&lt;br&gt; &lt;span style="background-color:limegreen"&gt;Chemotherapy&lt;/span&gt;&lt;br&gt; &lt;span style="background-color:limegreen"&gt;chemotherapy&…
181478564	2012-07-15 13:40:19	FALSE	520039758		2012-07-15 13:39:46	FALSE	amt	0.8676	9978919	GBR	U6	North Berwick	2.223.22.199	[315-326,];[371-380,];	---	[279-291,];[437-454,];[483-491,];		NCT00006034	70	[315-326,];[371-380,];	Words should be highlighted as MedicationName:&lt;br&gt;&lt;span style="background-color:yellow"&gt;doxorubicin&lt;/span&gt;&lt;br&gt; &lt;span style="background-color:yellow"&gt;mitomycin&lt;/span&gt;&lt;br&gt;	[145-161,];[227-269,];[279-291,];[415-427,];[437-454,];[483-491,];	Words should be highlighted as MedicationType:&lt;br&gt;&lt;span style="background-color:limegreen"&gt;Biologic therapy&lt;/span&gt;&lt;br&gt; &lt;span style="background-color:limegreen"&gt;keyhole limpet hemocyanin immune activator&lt;/span&gt;&lt;br&gt; &lt;span style="background-color:limegreen"&gt;Chemotherapy&lt;/span&gt;&lt;br&gt; &lt;span style="background-color:limegreen"&gt;chemotherapy&…
181478565	2012-07-13 15:05:05	FALSE	519256519		2012-07-13 15:04:22	FALSE	amt	0.75	9350121	USA	IA	Muscatine	69.49.71.4	[687-697,];[698-709,];[710-719,];[720-739,];	---	[188-212,];		NCT00006040	71	[698-709,];[710-719,];[720-739,];	Words should be highlighted as MedicationName:&lt;br&gt;&lt;span style="background-color:yellow"&gt;Lenograstim&lt;/span&gt;&lt;br&gt; &lt;span style="background-color:yellow"&gt;Etoposide&lt;/span&gt;&lt;br&gt; &lt;span style="background-color:yellow"&gt;Etoposide phosphate&lt;/span&gt;&lt;br&gt;	[241-257,];[290-302,];[335-352,];[659-674,];	Words should be highlighted as MedicationType:&lt;br&gt;&lt;span style="background-color:limegreen"&gt;Biologic therapy&lt;/span&gt;&lt;br&gt; &lt;span style="background-color:limegreen"&gt;Chemotherapy&lt;/span&gt;&lt;br&gt; &lt;span style="background-color:limegreen"&gt;Endocrine therapy&lt;/span&gt;&lt;br&gt; &lt;span style="background-color:limegreen"&gt;Immunoglobulins&lt;/span&gt;&lt;br&gt;
181478565	2012-07-13 22:50:52	FALSE	519387905		2012-07-13 22:49:55	FALSE	amt	0.799	6566442	USA	CA	Concord	107.36.70.27	[698-709,];[710-719,];[720-739,];	---	[290-302,];[648-658,];[659-674,];[687-697,];		NCT00006040	71	[698-709,];[710-719,];[720-739,];	Words should be highlighted as MedicationName:&lt;br&gt;&lt;span style="background-color:yellow"&gt;Lenograstim&lt;/span&gt;&lt;br&gt; &lt;span style="background-color:yellow"&gt;Etoposide&lt;/span&gt;&lt;br&gt; &lt;span style="background-color:yellow"&gt;Etoposide phosphate&lt;/span&gt;&lt;br&gt;	[241-257,];[290-302,];[335-352,];[659-674,];	Words should be highlighted as MedicationType:&lt;br&gt;&lt;span style="background-color:limegreen"&gt;Biologic therapy&lt;/span&gt;&lt;br&gt; &lt;span style="background-color:limegreen"&gt;Chemotherapy&lt;/span&gt;&lt;br&gt; &lt;span style="background-color:limegreen"&gt;Endocrine therapy&lt;/span&gt;&lt;br&gt; &lt;span style="background-color:limegreen"&gt;Immunoglobulins&lt;/span&gt;&lt;br&gt;
181478565	2012-07-14 02:08:09	FALSE	519459062		2012-07-14 02:07:21	FALSE	amt	0.7311	5339267	USA	WA	Everett	50.54.163.28	[698-709,];[710-719,];[720-739,];	---	[241-257,];[290-302,];[335-352,];[648-658,];[659-674,];[675-685,];[687-697,];		NCT00006040	71	[698-709,];[710-719,];[720-739,];	Words should be highlighted as MedicationName:&lt;br&gt;&lt;span style="background-color:yellow"&gt;Lenograstim&lt;/span&gt;&lt;br&gt; &lt;span style="background-color:yellow"&gt;Etoposide&lt;/span&gt;&lt;br&gt; &lt;span style="background-color:yellow"&gt;Etoposide phosphate&lt;/span&gt;&lt;br&gt;	[241-257,];[290-302,];[335-352,];[659-674,];	Words should be highlighted as MedicationType:&lt;br&gt;&lt;span style="background-color:limegreen"&gt;Biologic therapy&lt;/span&gt;&lt;br&gt; &lt;span style="background-color:limegreen"&gt;Chemotherapy&lt;/span&gt;&lt;br&gt; &lt;span style="background-color:limegreen"&gt;Endocrine therapy&lt;/span&gt;&lt;br&gt; &lt;span style="background-color:limegreen"&gt;Immunoglobulins&lt;/span&gt;&lt;br&gt;
181478565	2012-07-14 13:46:21	FALSE	519630724		2012-07-14 13:46:11	FALSE	amt	0.6154	8311379	USA	DE	Camden Wyoming	68.68.107.253		---	[290-302,];		NCT00006040	71	[698-709,];[710-719,];[720-739,];	Words should be highlighted as MedicationName:&lt;br&gt;&lt;span style="background-color:yellow"&gt;Lenograstim&lt;/span&gt;&lt;br&gt; &lt;span style="background-color:yellow"&gt;Etoposide&lt;/span&gt;&lt;br&gt; &lt;span style="background-color:yellow"&gt;Etoposide phosphate&lt;/span&gt;&lt;br&gt;	[241-257,];[290-302,];[335-352,];[659-674,];	Words should be highlighted as MedicationType:&lt;br&gt;&lt;span style="background-color:limegreen"&gt;Biologic therapy&lt;/span&gt;&lt;br&gt; &lt;span style="background-color:limegreen"&gt;Chemotherapy&lt;/span&gt;&lt;br&gt; &lt;span style="background-color:limegreen"&gt;Endocrine therapy&lt;/span&gt;&lt;br&gt; &lt;span style="background-color:limegreen"&gt;Immunoglobulins&lt;/span&gt;&lt;br&gt;
181478565	2012-07-15 05:46:33	FALSE	519942885		2012-07-15 05:43:41	FALSE	amt	0.7516	4783	USA	SD	Belle Fourche	64.179.188.158	[698-709,];[710-719,];[720-739,];	---	[188-212,];[241-257,];[290-302,];[335-352,];[648-658,];[659-674,];[675-685,];		NCT00006040	71	[698-709,];[710-719,];[720-739,];	Words should be highlighted as MedicationName:&lt;br&gt;&lt;span style="background-color:yellow"&gt;Lenograstim&lt;/span&gt;&lt;br&gt; &lt;span style="background-color:yellow"&gt;Etoposide&lt;/span&gt;&lt;br&gt; &lt;span style="background-color:yellow"&gt;Etoposide phosphate&lt;/span&gt;&lt;br&gt;	[241-257,];[290-302,];[335-352,];[659-674,];	Words should be highlighted as MedicationType:&lt;br&gt;&lt;span style="background-color:limegreen"&gt;Biologic therapy&lt;/span&gt;&lt;br&gt; &lt;span style="background-color:limegreen"&gt;Chemotherapy&lt;/span&gt;&lt;br&gt; &lt;span style="background-color:limegreen"&gt;Endocrine therapy&lt;/span&gt;&lt;br&gt; &lt;span style="background-color:limegreen"&gt;Immunoglobulins&lt;/span&gt;&lt;br&gt;
181478566	2012-07-13 03:58:40	FALSE	519082794		2012-07-13 03:58:13	FALSE	amt	0.7891	43464	USA	OH	Holland	72.241.120.142		---	[383-392,];		NCT00006051	72	[822-834,];	Words should be highlighted as MedicationName:&lt;br&gt;&lt;span style="background-color:yellow"&gt;fluorouracil&lt;/span&gt;&lt;br&gt;		Words should be highlighted as MedicationType:&lt;br&gt;
181478566	2012-07-13 13:17:12	FALSE	519221476		2012-07-13 13:16:43	FALSE	amt	0.6389	6216992	USA	PA	Bethlehem	24.229.136.130		---	[1077-1090,];		NCT00006051	72	[822-834,];	Words should be highlighted as MedicationName:&lt;br&gt;&lt;span style="background-color:yellow"&gt;fluorouracil&lt;/span&gt;&lt;br&gt;		Words should be highlighted as MedicationType:&lt;br&gt;
181478566	2012-07-14 01:31:13	FALSE	519445766		2012-07-14 01:30:01	FALSE	amt	0.9091	161105	USA	CA	Santa Clara	24.6.17.164	[822-834,];	---			NCT00006051	72	[822-834,];	Words should be highlighted as MedicationName:&lt;br&gt;&lt;span style="background-color:yellow"&gt;fluorouracil&lt;/span&gt;&lt;br&gt;		Words should be highlighted as MedicationType:&lt;br&gt;
181478566	2012-07-15 03:35:16	FALSE	519896981		2012-07-15 03:34:44	FALSE	amt	0.799	6566442	USA	CA	Oakland	107.39.89.189	[822-837,];	---			NCT00006051	72	[822-834,];	Words should be highlighted as MedicationName:&lt;br&gt;&lt;span style="background-color:yellow"&gt;fluorouracil&lt;/span&gt;&lt;br&gt;		Words should be highlighted as MedicationType:&lt;br&gt;
181478566	2012-07-15 18:28:44	FALSE	520123199		2012-07-15 18:27:55	FALSE	amt	0.7778	7374141	USA	AL	Florence	71.207.173.159	[822-837,];	---	[633-653,];[1077-1090,];		NCT00006051	72	[822-834,];	Words should be highlighted as MedicationName:&lt;br&gt;&lt;span style="background-color:yellow"&gt;fluorouracil&lt;/span&gt;&lt;br&gt;		Words should be highlighted as MedicationType:&lt;br&gt;
181478567	2012-07-13 06:14:27	FALSE	519128327		2012-07-13 06:13:51	FALSE	amt	0.7891	43464	USA	OH	Holland	72.241.120.142	[519-528,];[529-541,];	---	[34-50,];[66-78,];[110-127,];[251-267,];		NCT00006051	73	[519-528,];[529-541,];	Words should be highlighted as MedicationName:&lt;br&gt;&lt;span style="background-color:yellow"&gt;Cisplatin&lt;/span&gt;&lt;br&gt; &lt;span style="background-color:yellow"&gt;Fluorouracil&lt;/span&gt;&lt;br&gt;	[34-50,];[66-78,];[97-109,];[110-127,];[318-327,];	Words should be highlighted as MedicationType:&lt;br&gt;&lt;span style="background-color:limegreen"&gt;Biologic therapy&lt;/span&gt;&lt;br&gt; &lt;span style="background-color:limegreen"&gt;Chemotherapy&lt;/span&gt;&lt;br&gt; &lt;span style="background-color:limegreen"&gt;chemotherapy&lt;/span&gt;&lt;br&gt; &lt;span style="background-color:limegreen"&gt;Endocrine therapy&lt;/span&gt;&lt;br&gt; &l…
181478567	2012-07-13 08:01:41	FALSE	519158444		2012-07-13 08:00:33	FALSE	amt	0.7311	5339267	USA	WA	Everett	50.54.163.28	[519-528,];[529-541,];	---	[34-50,];[66-78,];[97-109,];[110-127,];[290-310,];[318-327,];		NCT00006051	73	[519-528,];[529-541,];	Words should be highlighted as MedicationName:&lt;br&gt;&lt;span style="background-color:yellow"&gt;Cisplatin&lt;/span&gt;&lt;br&gt; &lt;span style="background-color:yellow"&gt;Fluorouracil&lt;/span&gt;&lt;br&gt;	[34-50,];[66-78,];[97-109,];[110-127,];[318-327,];	Words should be highlighted as MedicationType:&lt;br&gt;&lt;span style="background-color:limegreen"&gt;Biologic therapy&lt;/span&gt;&lt;br&gt; &lt;span style="background-color:limegreen"&gt;Chemotherapy&lt;/span&gt;&lt;br&gt; &lt;span style="background-color:limegreen"&gt;chemotherapy&lt;/span&gt;&lt;br&gt; &lt;span style="background-color:limegreen"&gt;Endocrine therapy&lt;/span&gt;&lt;br&gt; &l…
181478567	2012-07-13 20:50:24	FALSE	519353192		2012-07-13 20:48:48	FALSE	amt	1	46633	USA	GA	Ringgold	68.118.96.87		---	[34-50,];[66-78,];[97-127,];[143-155,];[166-178,];[251-267,];[349-371,];		NCT00006051	73	[519-528,];[529-541,];	Words should be highlighted as MedicationName:&lt;br&gt;&lt;span style="background-color:yellow"&gt;Cisplatin&lt;/span&gt;&lt;br&gt; &lt;span style="background-color:yellow"&gt;Fluorouracil&lt;/span&gt;&lt;br&gt;	[34-50,];[66-78,];[97-109,];[110-127,];[318-327,];	Words should be highlighted as MedicationType:&lt;br&gt;&lt;span style="background-color:limegreen"&gt;Biologic therapy&lt;/span&gt;&lt;br&gt; &lt;span style="background-color:limegreen"&gt;Chemotherapy&lt;/span&gt;&lt;br&gt; &lt;span style="background-color:limegreen"&gt;chemotherapy&lt;/span&gt;&lt;br&gt; &lt;span style="background-color:limegreen"&gt;Endocrine therapy&lt;/span&gt;&lt;br&gt; &l…
181478567	2012-07-14 17:16:02	FALSE	519699834		2012-07-14 17:14:55	FALSE	amt	0.8676	9978919	GBR	Q5	York	94.14.220.217	[519-528,];[529-541,];	---	[34-50,];[66-78,];[110-127,];[251-267,];[318-327,];		NCT00006051	73	[519-528,];[529-541,];	Words should be highlighted as MedicationName:&lt;br&gt;&lt;span style="background-color:yellow"&gt;Cisplatin&lt;/span&gt;&lt;br&gt; &lt;span style="background-color:yellow"&gt;Fluorouracil&lt;/span&gt;&lt;br&gt;	[34-50,];[66-78,];[97-109,];[110-127,];[318-327,];	Words should be highlighted as MedicationType:&lt;br&gt;&lt;span style="background-color:limegreen"&gt;Biologic therapy&lt;/span&gt;&lt;br&gt; &lt;span style="background-color:limegreen"&gt;Chemotherapy&lt;/span&gt;&lt;br&gt; &lt;span style="background-color:limegreen"&gt;chemotherapy&lt;/span&gt;&lt;br&gt; &lt;span style="background-color:limegreen"&gt;Endocrine therapy&lt;/span&gt;&lt;br&gt; &l…
181478567	2012-07-15 13:50:42	FALSE	520042176		2012-07-15 13:49:36	FALSE	amt	0.7755	1211677	USA	FL	Panama City	24.96.39.145	[519-528,];[529-541,];	---	[34-50,];[66-78,];[97-109,];[110-127,];[143-155,];[166-178,];[290-310,];[318-327,];[349-371,];		NCT00006051	73	[519-528,];[529-541,];	Words should be highlighted as MedicationName:&lt;br&gt;&lt;span style="background-color:yellow"&gt;Cisplatin&lt;/span&gt;&lt;br&gt; &lt;span style="background-color:yellow"&gt;Fluorouracil&lt;/span&gt;&lt;br&gt;	[34-50,];[66-78,];[97-109,];[110-127,];[318-327,];	Words should be highlighted as MedicationType:&lt;br&gt;&lt;span style="background-color:limegreen"&gt;Biologic therapy&lt;/span&gt;&lt;br&gt; &lt;span style="background-color:limegreen"&gt;Chemotherapy&lt;/span&gt;&lt;br&gt; &lt;span style="background-color:limegreen"&gt;chemotherapy&lt;/span&gt;&lt;br&gt; &lt;span style="background-color:limegreen"&gt;Endocrine therapy&lt;/span&gt;&lt;br&gt; &l…
181478568	2012-07-13 07:12:57	FALSE	519147005		2012-07-13 07:12:33	FALSE	amt	0.7311	5339267	USA	WA	Everett	50.54.163.28		---			NCT00006168	74	[115-119,];	Words should be highlighted as MedicationName:&lt;br&gt;&lt;span style="background-color:yellow"&gt;UDCA&lt;/span&gt;&lt;br&gt;		Words should be highlighted as MedicationType:&lt;br&gt;
181478568	2012-07-13 20:43:23	FALSE	519351796		2012-07-13 20:42:56	FALSE	amt	0.799	6566442	USA			184.208.194.152		---			NCT00006168	74	[115-119,];	Words should be highlighted as MedicationName:&lt;br&gt;&lt;span style="background-color:yellow"&gt;UDCA&lt;/span&gt;&lt;br&gt;		Words should be highlighted as MedicationType:&lt;br&gt;
181478568	2012-07-14 20:53:42	FALSE	519775893		2012-07-14 20:53:35	FALSE	amt	0.75	237314	CAN	ON	Toronto	99.232.150.213		---			NCT00006168	74	[115-119,];	Words should be highlighted as MedicationName:&lt;br&gt;&lt;span style="background-color:yellow"&gt;UDCA&lt;/span&gt;&lt;br&gt;		Words should be highlighted as MedicationType:&lt;br&gt;
181478568	2012-07-15 03:01:27	FALSE	519886579		2012-07-15 03:00:07	FALSE	amt	0.7778	7374141	USA	AL	Florence	71.207.173.159	[115-119,];	---			NCT00006168	74	[115-119,];	Words should be highlighted as MedicationName:&lt;br&gt;&lt;span style="background-color:yellow"&gt;UDCA&lt;/span&gt;&lt;br&gt;		Words should be highlighted as MedicationType:&lt;br&gt;
181478568	2012-07-15 15:22:34	FALSE	520069550		2012-07-15 15:22:18	FALSE	amt	0.8507	189864	USA	CO	Denver	67.190.24.86		---			NCT00006168	74	[115-119,];	Words should be highlighted as MedicationName:&lt;br&gt;&lt;span style="background-color:yellow"&gt;UDCA&lt;/span&gt;&lt;br&gt;		Words should be highlighted as MedicationType:&lt;br&gt;
181478569	2012-07-13 03:42:31	FALSE	519076872		2012-07-13 03:42:09	FALSE	amt	0.7891	43464	USA	OH	Holland	72.241.120.142		---	[139-148,];		NCT00006168	75		Words should be highlighted as MedicationName:&lt;br&gt;	[329-333,];	Words should be highlighted as MedicationType:&lt;br&gt;&lt;span style="background-color:limegreen"&gt;drug&lt;/span&gt;&lt;br&gt;
181478569	2012-07-13 15:17:40	FALSE	519260417		2012-07-13 15:17:20	FALSE	amt	0.75	9350121	USA	IA	Muscatine	69.49.71.4		---			NCT00006168	75		Words should be highlighted as MedicationName:&lt;br&gt;	[329-333,];	Words should be highlighted as MedicationType:&lt;br&gt;&lt;span style="background-color:limegreen"&gt;drug&lt;/span&gt;&lt;br&gt;
181478569	2012-07-14 02:30:59	FALSE	519467651		2012-07-14 02:30:43	FALSE	amt	0.8421	918644	USA	TX	Houston	173.45.219.139		---	[82-96,];		NCT00006168	75		Words should be highlighted as MedicationName:&lt;br&gt;	[329-333,];	Words should be highlighted as MedicationType:&lt;br&gt;&lt;span style="background-color:limegreen"&gt;drug&lt;/span&gt;&lt;br&gt;
181478569	2012-07-14 20:44:45	FALSE	519773587		2012-07-14 20:44:21	FALSE	amt	0.7311	5339267	USA	WA	Everett	50.54.163.28	[329-333,];	---			NCT00006168	75		Words should be highlighted as MedicationName:&lt;br&gt;	[329-333,];	Words should be highlighted as MedicationType:&lt;br&gt;&lt;span style="background-color:limegreen"&gt;drug&lt;/span&gt;&lt;br&gt;
181478569	2012-07-15 03:27:38	FALSE	519894958		2012-07-15 03:26:56	FALSE	amt	0.8507	189864	USA	CO	Denver	67.190.24.86		---			NCT00006168	75		Words should be highlighted as MedicationName:&lt;br&gt;	[329-333,];	Words should be highlighted as MedicationType:&lt;br&gt;&lt;span style="background-color:limegreen"&gt;drug&lt;/span&gt;&lt;br&gt;
181478570	2012-07-13 03:48:57	FALSE	519079447		2012-07-13 03:48:36	FALSE	amt	0.7311	5339267	USA	WA	Everett	50.54.163.28	[199-207,];	---			NCT00006168	76	[199-207,];	Words should be highlighted as MedicationName:&lt;br&gt;&lt;span style="background-color:yellow"&gt;dilantin&lt;/span&gt;&lt;br&gt;		Words should be highlighted as MedicationType:&lt;br&gt;
181478570	2012-07-13 21:41:46	FALSE	519367968		2012-07-13 21:41:27	FALSE	amt	1	9838842	GBR	V2	Glasgow	81.106.29.147	[199-207,];	---			NCT00006168	76	[199-207,];	Words should be highlighted as MedicationName:&lt;br&gt;&lt;span style="background-color:yellow"&gt;dilantin&lt;/span&gt;&lt;br&gt;		Words should be highlighted as MedicationType:&lt;br&gt;
181478570	2012-07-14 15:22:53	FALSE	519666171		2012-07-14 15:22:25	FALSE	amt	1	9896812	USA	PA	Pittsburgh	173.75.8.145	[199-207,];	---			NCT00006168	76	[199-207,];	Words should be highlighted as MedicationName:&lt;br&gt;&lt;span style="background-color:yellow"&gt;dilantin&lt;/span&gt;&lt;br&gt;		Words should be highlighted as MedicationType:&lt;br&gt;
181478570	2012-07-14 19:17:53	FALSE	519738874		2012-07-14 19:17:38	FALSE	amt	0.875	4471846	USA	TX	Texarkana	67.61.126.223	[199-207,];	---	[109-122,];		NCT00006168	76	[199-207,];	Words should be highlighted as MedicationName:&lt;br&gt;&lt;span style="background-color:yellow"&gt;dilantin&lt;/span&gt;&lt;br&gt;		Words should be highlighted as MedicationType:&lt;br&gt;
181478570	2012-07-14 23:37:17	FALSE	519827649		2012-07-14 23:36:54	FALSE	amt	0.9	2173664	USA	WA	Seattle	216.254.20.120	[199-207,];	---			NCT00006168	76	[199-207,];	Words should be highlighted as MedicationName:&lt;br&gt;&lt;span style="background-color:yellow"&gt;dilantin&lt;/span&gt;&lt;br&gt;		Words should be highlighted as MedicationType:&lt;br&gt;
181478571	2012-07-13 13:24:55	FALSE	519224407		2012-07-13 13:24:44	FALSE	amt	0.85	10330946	USA	CT	Windsor	99.146.124.185	[469-481,];	---			NCT00006168	77	[469-481,];	Words should be highlighted as MedicationName:&lt;br&gt;&lt;span style="background-color:yellow"&gt;Methotrexate&lt;/span&gt;&lt;br&gt;		Words should be highlighted as MedicationType:&lt;br&gt;
181478571	2012-07-13 23:00:19	FALSE	519391336		2012-07-13 22:59:59	FALSE	amt	0.799	6566442	USA	CA	Concord	107.36.70.27	[469-481,];	---			NCT00006168	77	[469-481,];	Words should be highlighted as MedicationName:&lt;br&gt;&lt;span style="background-color:yellow"&gt;Methotrexate&lt;/span&gt;&lt;br&gt;		Words should be highlighted as MedicationType:&lt;br&gt;
181478571	2012-07-14 19:21:48	FALSE	519740003		2012-07-14 19:21:28	FALSE	amt	0.875	4471846	USA	TX	Texarkana	67.61.126.223	[469-481,];	---			NCT00006168	77	[469-481,];	Words should be highlighted as MedicationName:&lt;br&gt;&lt;span style="background-color:yellow"&gt;Methotrexate&lt;/span&gt;&lt;br&gt;		Words should be highlighted as MedicationType:&lt;br&gt;
181478571	2012-07-15 03:10:27	FALSE	519889687		2012-07-15 03:10:08	FALSE	amt	0.7891	43464	USA	OH	Holland	72.241.120.142	[469-481,];	---			NCT00006168	77	[469-481,];	Words should be highlighted as MedicationName:&lt;br&gt;&lt;span style="background-color:yellow"&gt;Methotrexate&lt;/span&gt;&lt;br&gt;		Words should be highlighted as MedicationType:&lt;br&gt;
181478571	2012-07-15 15:47:10	FALSE	520076226		2012-07-15 15:45:28	FALSE	amt	1	45359	USA	KY	Louisville	74.134.103.95	[56-66,];[469-481,];	---	[285-297,];		NCT00006168	77	[469-481,];	Words should be highlighted as MedicationName:&lt;br&gt;&lt;span style="background-color:yellow"&gt;Methotrexate&lt;/span&gt;&lt;br&gt;		Words should be highlighted as MedicationType:&lt;br&gt;
181478572	2012-07-13 15:01:31	FALSE	519255319		2012-07-13 15:00:22	FALSE	amt	0.7727	2553672	USA	IA	Quasqueton	208.126.63.147	[662-675,];[676-697,];[698-718,];	---	[251-267,];[301-313,];[347-364,];[498-518,];		NCT00006240	78	[662-675,];[676-697,];[698-718,];	Words should be highlighted as MedicationName:&lt;br&gt;&lt;span style="background-color:yellow"&gt;Dexamethasone&lt;/span&gt;&lt;br&gt; &lt;span style="background-color:yellow"&gt;Dexamethasone acetate&lt;/span&gt;&lt;br&gt; &lt;span style="background-color:yellow"&gt;4-phenylbutyric acid&lt;/span&gt;&lt;br&gt;	[251-267,];[301-313,];[347-364,];[498-518,];	Words should be highlighted as MedicationType:&lt;br&gt;&lt;span style="background-color:limegreen"&gt;Biologic therapy&lt;/span&gt;&lt;br&gt; &lt;span style="background-color:limegreen"&gt;Chemotherapy&lt;/span&gt;&lt;br&gt; &lt;span style="background-color:limegreen"&gt;Endocrine therapy&lt;/span&gt;&lt;br&gt; &lt;span style="background-color:limegreen"&gt;antineoplastic drugs&lt;/span&gt;&lt;b…
181478572	2012-07-14 04:20:41	FALSE	519506931		2012-07-14 04:19:05	FALSE	amt	0.7311	5339267	USA	WA	Everett	50.54.163.28	[662-675,];[676-697,];[698-718,];	---	[251-267,];[301-313,];[347-364,];[498-518,];		NCT00006240	78	[662-675,];[676-697,];[698-718,];	Words should be highlighted as MedicationName:&lt;br&gt;&lt;span style="background-color:yellow"&gt;Dexamethasone&lt;/span&gt;&lt;br&gt; &lt;span style="background-color:yellow"&gt;Dexamethasone acetate&lt;/span&gt;&lt;br&gt; &lt;span style="background-color:yellow"&gt;4-phenylbutyric acid&lt;/span&gt;&lt;br&gt;	[251-267,];[301-313,];[347-364,];[498-518,];	Words should be highlighted as MedicationType:&lt;br&gt;&lt;span style="background-color:limegreen"&gt;Biologic therapy&lt;/span&gt;&lt;br&gt; &lt;span style="background-color:limegreen"&gt;Chemotherapy&lt;/span&gt;&lt;br&gt; &lt;span style="background-color:limegreen"&gt;Endocrine therapy&lt;/span&gt;&lt;br&gt; &lt;span style="background-color:limegreen"&gt;antineoplastic drugs&lt;/span&gt;&lt;b…
181478572	2012-07-14 04:51:07	FALSE	519517467		2012-07-14 04:50:08	FALSE	amt	0.9091	161105	USA	CA	Santa Clara	24.6.17.164	[662-675,];[676-697,];[698-718,];	---	[251-267,];[301-313,];[498-518,];		NCT00006240	78	[662-675,];[676-697,];[698-718,];	Words should be highlighted as MedicationName:&lt;br&gt;&lt;span style="background-color:yellow"&gt;Dexamethasone&lt;/span&gt;&lt;br&gt; &lt;span style="background-color:yellow"&gt;Dexamethasone acetate&lt;/span&gt;&lt;br&gt; &lt;span style="background-color:yellow"&gt;4-phenylbutyric acid&lt;/span&gt;&lt;br&gt;	[251-267,];[301-313,];[347-364,];[498-518,];	Words should be highlighted as MedicationType:&lt;br&gt;&lt;span style="background-color:limegreen"&gt;Biologic therapy&lt;/span&gt;&lt;br&gt; &lt;span style="background-color:limegreen"&gt;Chemotherapy&lt;/span&gt;&lt;br&gt; &lt;span style="background-color:limegreen"&gt;Endocrine therapy&lt;/span&gt;&lt;br&gt; &lt;span style="background-color:limegreen"&gt;antineoplastic drugs&lt;/span&gt;&lt;b…
181478572	2012-07-15 03:40:16	FALSE	519898752		2012-07-15 03:39:40	FALSE	amt	0.799	6566442	USA	CA	Oakland	107.39.89.189	[662-675,];[676-718,];	---	[301-313,];[498-518,];		NCT00006240	78	[662-675,];[676-697,];[698-718,];	Words should be highlighted as MedicationName:&lt;br&gt;&lt;span style="background-color:yellow"&gt;Dexamethasone&lt;/span&gt;&lt;br&gt; &lt;span style="background-color:yellow"&gt;Dexamethasone acetate&lt;/span&gt;&lt;br&gt; &lt;span style="background-color:yellow"&gt;4-phenylbutyric acid&lt;/span&gt;&lt;br&gt;	[251-267,];[301-313,];[347-364,];[498-518,];	Words should be highlighted as MedicationType:&lt;br&gt;&lt;span style="background-color:limegreen"&gt;Biologic therapy&lt;/span&gt;&lt;br&gt; &lt;span style="background-color:limegreen"&gt;Chemotherapy&lt;/span&gt;&lt;br&gt; &lt;span style="background-color:limegreen"&gt;Endocrine therapy&lt;/span&gt;&lt;br&gt; &lt;span style="background-color:limegreen"&gt;antineoplastic drugs&lt;/span&gt;&lt;b…
181478572	2012-07-15 15:13:20	FALSE	520066566		2012-07-15 15:12:44	FALSE	amt	0.8507	189864	USA	CO	Denver	67.190.24.86	[662-675,];[676-697,];[698-718,];	---	[301-313,];		NCT00006240	78	[662-675,];[676-697,];[698-718,];	Words should be highlighted as MedicationName:&lt;br&gt;&lt;span style="background-color:yellow"&gt;Dexamethasone&lt;/span&gt;&lt;br&gt; &lt;span style="background-color:yellow"&gt;Dexamethasone acetate&lt;/span&gt;&lt;br&gt; &lt;span style="background-color:yellow"&gt;4-phenylbutyric acid&lt;/span&gt;&lt;br&gt;	[251-267,];[301-313,];[347-364,];[498-518,];	Words should be highlighted as MedicationType:&lt;br&gt;&lt;span style="background-color:limegreen"&gt;Biologic therapy&lt;/span&gt;&lt;br&gt; &lt;span style="background-color:limegreen"&gt;Chemotherapy&lt;/span&gt;&lt;br&gt; &lt;span style="background-color:limegreen"&gt;Endocrine therapy&lt;/span&gt;&lt;br&gt; &lt;span style="background-color:limegreen"&gt;antineoplastic drugs&lt;/span&gt;&lt;b…
181478573	2012-07-13 21:16:33	FALSE	519360806		2012-07-13 21:16:08	FALSE	amt	0.799	6566442	USA			184.208.194.152		---	[269-281,];[348-365,];		NCT00006242	79		Words should be highlighted as MedicationName:&lt;br&gt;	[214-230,];[269-281,];[326-338,];[348-365,];	Words should be highlighted as MedicationType:&lt;br&gt;&lt;span style="background-color:limegreen"&gt;Biologic therapy&lt;/span&gt;&lt;br&gt; &lt;span style="background-color:limegreen"&gt;Chemotherapy&lt;/span&gt;&lt;br&gt; &lt;span style="background-color:limegreen"&gt;chemotherapy&lt;/span&gt;&lt;br&gt; &lt;span style="background-color:limegreen"&gt;Endocrine therapy&lt;/span&gt;&lt;br&gt;
181478573	2012-07-14 00:32:09	FALSE	519425229		2012-07-14 00:31:50	FALSE	amt	0.8571	9922263	USA	CT	Windsor	99.146.124.185		---	[87-100,];[214-230,];[269-281,];[326-338,];[348-365,];		NCT00006242	79		Words should be highlighted as MedicationName:&lt;br&gt;	[214-230,];[269-281,];[326-338,];[348-365,];	Words should be highlighted as MedicationType:&lt;br&gt;&lt;span style="background-color:limegreen"&gt;Biologic therapy&lt;/span&gt;&lt;br&gt; &lt;span style="background-color:limegreen"&gt;Chemotherapy&lt;/span&gt;&lt;br&gt; &lt;span style="background-color:limegreen"&gt;chemotherapy&lt;/span&gt;&lt;br&gt; &lt;span style="background-color:limegreen"&gt;Endocrine therapy&lt;/span&gt;&lt;br&gt;
181478573	2012-07-14 18:18:22	FALSE	519718025		2012-07-14 18:17:31	FALSE	amt	0.7736	2296115	USA	WI	Milwaukee	76.229.182.246		---	[214-230,];[269-281,];[326-338,];[348-365,];		NCT00006242	79		Words should be highlighted as MedicationName:&lt;br&gt;	[214-230,];[269-281,];[326-338,];[348-365,];	Words should be highlighted as MedicationType:&lt;br&gt;&lt;span style="background-color:limegreen"&gt;Biologic therapy&lt;/span&gt;&lt;br&gt; &lt;span style="background-color:limegreen"&gt;Chemotherapy&lt;/span&gt;&lt;br&gt; &lt;span style="background-color:limegreen"&gt;chemotherapy&lt;/span&gt;&lt;br&gt; &lt;span style="background-color:limegreen"&gt;Endocrine therapy&lt;/span&gt;&lt;br&gt;
181478573	2012-07-15 03:12:20	FALSE	519890359		2012-07-15 03:11:59	FALSE	amt	0.7891	43464	USA	OH	Holland	72.241.120.142		---	[87-100,];[326-338,];[348-365,];		NCT00006242	79		Words should be highlighted as MedicationName:&lt;br&gt;	[214-230,];[269-281,];[326-338,];[348-365,];	Words should be highlighted as MedicationType:&lt;br&gt;&lt;span style="background-color:limegreen"&gt;Biologic therapy&lt;/span&gt;&lt;br&gt; &lt;span style="background-color:limegreen"&gt;Chemotherapy&lt;/span&gt;&lt;br&gt; &lt;span style="background-color:limegreen"&gt;chemotherapy&lt;/span&gt;&lt;br&gt; &lt;span style="background-color:limegreen"&gt;Endocrine therapy&lt;/span&gt;&lt;br&gt;
181478573	2012-07-15 10:13:10	FALSE	520000604		2012-07-15 10:12:33	FALSE	amt	0.7311	5339267	USA	WA	Everett	50.54.163.28		---	[326-338,];		NCT00006242	79		Words should be highlighted as MedicationName:&lt;br&gt;	[214-230,];[269-281,];[326-338,];[348-365,];	Words should be highlighted as MedicationType:&lt;br&gt;&lt;span style="background-color:limegreen"&gt;Biologic therapy&lt;/span&gt;&lt;br&gt; &lt;span style="background-color:limegreen"&gt;Chemotherapy&lt;/span&gt;&lt;br&gt; &lt;span style="background-color:limegreen"&gt;chemotherapy&lt;/span&gt;&lt;br&gt; &lt;span style="background-color:limegreen"&gt;Endocrine therapy&lt;/span&gt;&lt;br&gt;
181478574	2012-07-13 17:02:51	FALSE	519290894		2012-07-13 17:02:40	FALSE	amt	0.6269	9567005	USA	CA	San Jose	216.172.135.189		---	[82-94,];		NCT00006256	80	[62-72,];[74-79,];[136-145,];[171-180,];[512-522,];	Words should be highlighted as MedicationName:&lt;br&gt;&lt;span style="background-color:yellow"&gt;filgrastim&lt;/span&gt;&lt;br&gt; &lt;span style="background-color:yellow"&gt;G-CSF&lt;/span&gt;&lt;br&gt; &lt;span style="background-color:yellow"&gt;tamoxifen&lt;/span&gt;&lt;br&gt; &lt;span style="background-color:yellow"&gt;tamoxifen&lt;/span&gt;&lt;br&gt; &lt;span style="background-color:yello…	[27-43,];[82-94,];[182-199,];[489-498,];	Words should be highlighted as MedicationType:&lt;br&gt;&lt;span style="background-color:limegreen"&gt;Biologic therapy&lt;/span&gt;&lt;br&gt; &lt;span style="background-color:limegreen"&gt;Chemotherapy&lt;/span&gt;&lt;br&gt; &lt;span style="background-color:limegreen"&gt;Endocrine therapy&lt;/span&gt;&lt;br&gt; &lt;span style="background-color:limegreen"&gt;Adjuvants&lt;/span&gt;&lt;br&gt;
181478574	2012-07-14 17:17:43	FALSE	519700472		2012-07-14 17:15:39	FALSE	amt	0.7736	2296115	USA	WI	Milwaukee	76.229.182.246	[62-79,];[136-145,];[171-180,];	---	[27-43,];[82-94,];[182-199,];[345-352,];[489-498,];[500-511,];[512-522,];		NCT00006256	80	[62-72,];[74-79,];[136-145,];[171-180,];[512-522,];	Words should be highlighted as MedicationName:&lt;br&gt;&lt;span style="background-color:yellow"&gt;filgrastim&lt;/span&gt;&lt;br&gt; &lt;span style="background-color:yellow"&gt;G-CSF&lt;/span&gt;&lt;br&gt; &lt;span style="background-color:yellow"&gt;tamoxifen&lt;/span&gt;&lt;br&gt; &lt;span style="background-color:yellow"&gt;tamoxifen&lt;/span&gt;&lt;br&gt; &lt;span style="background-color:yello…	[27-43,];[82-94,];[182-199,];[489-498,];	Words should be highlighted as MedicationType:&lt;br&gt;&lt;span style="background-color:limegreen"&gt;Biologic therapy&lt;/span&gt;&lt;br&gt; &lt;span style="background-color:limegreen"&gt;Chemotherapy&lt;/span&gt;&lt;br&gt; &lt;span style="background-color:limegreen"&gt;Endocrine therapy&lt;/span&gt;&lt;br&gt; &lt;span style="background-color:limegreen"&gt;Adjuvants&lt;/span&gt;&lt;br&gt;
181478574	2012-07-14 23:39:49	FALSE	519828309		2012-07-14 23:37:57	FALSE	amt	0.7311	5339267	USA	WA	Everett	50.54.163.28	[62-79,];[136-145,];[171-180,];[512-522,];	---	[27-43,];[82-94,];[182-199,];[500-511,];		NCT00006256	80	[62-72,];[74-79,];[136-145,];[171-180,];[512-522,];	Words should be highlighted as MedicationName:&lt;br&gt;&lt;span style="background-color:yellow"&gt;filgrastim&lt;/span&gt;&lt;br&gt; &lt;span style="background-color:yellow"&gt;G-CSF&lt;/span&gt;&lt;br&gt; &lt;span style="background-color:yellow"&gt;tamoxifen&lt;/span&gt;&lt;br&gt; &lt;span style="background-color:yellow"&gt;tamoxifen&lt;/span&gt;&lt;br&gt; &lt;span style="background-color:yello…	[27-43,];[82-94,];[182-199,];[489-498,];	Words should be highlighted as MedicationType:&lt;br&gt;&lt;span style="background-color:limegreen"&gt;Biologic therapy&lt;/span&gt;&lt;br&gt; &lt;span style="background-color:limegreen"&gt;Chemotherapy&lt;/span&gt;&lt;br&gt; &lt;span style="background-color:limegreen"&gt;Endocrine therapy&lt;/span&gt;&lt;br&gt; &lt;span style="background-color:limegreen"&gt;Adjuvants&lt;/span&gt;&lt;br&gt;
181478574	2012-07-15 02:36:02	FALSE	519879061		2012-07-15 02:34:52	FALSE	amt	0.7755	1211677	USA	FL	Panama City	24.96.39.145	[62-72,];[136-145,];[171-180,];[489-498,];[500-511,];[512-522,];	---	[82-94,];		NCT00006256	80	[62-72,];[74-79,];[136-145,];[171-180,];[512-522,];	Words should be highlighted as MedicationName:&lt;br&gt;&lt;span style="background-color:yellow"&gt;filgrastim&lt;/span&gt;&lt;br&gt; &lt;span style="background-color:yellow"&gt;G-CSF&lt;/span&gt;&lt;br&gt; &lt;span style="background-color:yellow"&gt;tamoxifen&lt;/span&gt;&lt;br&gt; &lt;span style="background-color:yellow"&gt;tamoxifen&lt;/span&gt;&lt;br&gt; &lt;span style="background-color:yello…	[27-43,];[82-94,];[182-199,];[489-498,];	Words should be highlighted as MedicationType:&lt;br&gt;&lt;span style="background-color:limegreen"&gt;Biologic therapy&lt;/span&gt;&lt;br&gt; &lt;span style="background-color:limegreen"&gt;Chemotherapy&lt;/span&gt;&lt;br&gt; &lt;span style="background-color:limegreen"&gt;Endocrine therapy&lt;/span&gt;&lt;br&gt; &lt;span style="background-color:limegreen"&gt;Adjuvants&lt;/span&gt;&lt;br&gt;
181478574	2012-07-15 03:57:44	FALSE	519906435		2012-07-15 03:53:29	FALSE	amt	0.7891	43464	USA	OH	Holland	72.241.120.142	[62-72,];[74-79,];[136-145,];[512-522,];	---	[82-94,];[489-498,];[500-511,];		NCT00006256	80	[62-72,];[74-79,];[136-145,];[171-180,];[512-522,];	Words should be highlighted as MedicationName:&lt;br&gt;&lt;span style="background-color:yellow"&gt;filgrastim&lt;/span&gt;&lt;br&gt; &lt;span style="background-color:yellow"&gt;G-CSF&lt;/span&gt;&lt;br&gt; &lt;span style="background-color:yellow"&gt;tamoxifen&lt;/span&gt;&lt;br&gt; &lt;span style="background-color:yellow"&gt;tamoxifen&lt;/span&gt;&lt;br&gt; &lt;span style="background-color:yello…	[27-43,];[82-94,];[182-199,];[489-498,];	Words should be highlighted as MedicationType:&lt;br&gt;&lt;span style="background-color:limegreen"&gt;Biologic therapy&lt;/span&gt;&lt;br&gt; &lt;span style="background-color:limegreen"&gt;Chemotherapy&lt;/span&gt;&lt;br&gt; &lt;span style="background-color:limegreen"&gt;Endocrine therapy&lt;/span&gt;&lt;br&gt; &lt;span style="background-color:limegreen"&gt;Adjuvants&lt;/span&gt;&lt;br&gt;
181478575	2012-07-13 04:43:26	FALSE	519099438		2012-07-13 04:42:50	FALSE	amt	0.9118	946983	USA	IL	Winnetka	108.193.37.83	[346-356,];[731-741,];	---	[278-297,];[366-371,];		NCT00006275	81	[346-356,];[731-741,];	Words should be highlighted as MedicationName:&lt;br&gt;&lt;span style="background-color:yellow"&gt;prednisone&lt;/span&gt;&lt;br&gt; &lt;span style="background-color:yellow"&gt;Calcitriol&lt;/span&gt;&lt;br&gt;	[278-297,];[366-371,];	Words should be highlighted as MedicationType:&lt;br&gt;&lt;span style="background-color:limegreen"&gt;calcium supplements&lt;/span&gt;&lt;br&gt; &lt;span style="background-color:limegreen"&gt;drugs&lt;/span&gt;&lt;br&gt;
181478575	2012-07-13 04:57:20	FALSE	519104947		2012-07-13 04:55:20	FALSE	amt	0.7891	43464	USA	OH	Holland	72.241.120.142	[731-741,];	---	[278-297,];		NCT00006275	81	[346-356,];[731-741,];	Words should be highlighted as MedicationName:&lt;br&gt;&lt;span style="background-color:yellow"&gt;prednisone&lt;/span&gt;&lt;br&gt; &lt;span style="background-color:yellow"&gt;Calcitriol&lt;/span&gt;&lt;br&gt;	[278-297,];[366-371,];	Words should be highlighted as MedicationType:&lt;br&gt;&lt;span style="background-color:limegreen"&gt;calcium supplements&lt;/span&gt;&lt;br&gt; &lt;span style="background-color:limegreen"&gt;drugs&lt;/span&gt;&lt;br&gt;
181478575	2012-07-14 15:00:51	FALSE	519660704		2012-07-14 14:59:59	FALSE	amt	0.7516	4783	USA	SD	Belle Fourche	64.179.188.158	[346-356,];[731-741,];	---	[278-297,];[366-371,];		NCT00006275	81	[346-356,];[731-741,];	Words should be highlighted as MedicationName:&lt;br&gt;&lt;span style="background-color:yellow"&gt;prednisone&lt;/span&gt;&lt;br&gt; &lt;span style="background-color:yellow"&gt;Calcitriol&lt;/span&gt;&lt;br&gt;	[278-297,];[366-371,];	Words should be highlighted as MedicationType:&lt;br&gt;&lt;span style="background-color:limegreen"&gt;calcium supplements&lt;/span&gt;&lt;br&gt; &lt;span style="background-color:limegreen"&gt;drugs&lt;/span&gt;&lt;br&gt;
181478575	2012-07-14 22:23:26	FALSE	519805055		2012-07-14 22:22:43	FALSE	amt	0.7311	5339267	USA	WA	Everett	50.54.163.28	[731-741,];	---	[278-285,];[346-356,];[366-371,];		NCT00006275	81	[346-356,];[731-741,];	Words should be highlighted as MedicationName:&lt;br&gt;&lt;span style="background-color:yellow"&gt;prednisone&lt;/span&gt;&lt;br&gt; &lt;span style="background-color:yellow"&gt;Calcitriol&lt;/span&gt;&lt;br&gt;	[278-297,];[366-371,];	Words should be highlighted as MedicationType:&lt;br&gt;&lt;span style="background-color:limegreen"&gt;calcium supplements&lt;/span&gt;&lt;br&gt; &lt;span style="background-color:limegreen"&gt;drugs&lt;/span&gt;&lt;br&gt;
181478575	2012-07-15 07:21:29	FALSE	519966751		2012-07-15 07:21:01	FALSE	amt	0.7619	10162600	USA	FL	Palmetto	70.126.215.34	[346-356,];[731-741,];	---	[278-297,];[366-371,];		NCT00006275	81	[346-356,];[731-741,];	Words should be highlighted as MedicationName:&lt;br&gt;&lt;span style="background-color:yellow"&gt;prednisone&lt;/span&gt;&lt;br&gt; &lt;span style="background-color:yellow"&gt;Calcitriol&lt;/span&gt;&lt;br&gt;	[278-297,];[366-371,];	Words should be highlighted as MedicationType:&lt;br&gt;&lt;span style="background-color:limegreen"&gt;calcium supplements&lt;/span&gt;&lt;br&gt; &lt;span style="background-color:limegreen"&gt;drugs&lt;/span&gt;&lt;br&gt;
181478576	2012-07-13 00:17:24	FALSE	519002171		2012-07-13 00:17:03	FALSE	amt	0.7311	5339267	USA	WA	Everett	50.54.163.28		---	[254-262,];		NCT00006298	82		Words should be highlighted as MedicationName:&lt;br&gt;	[254-272,];	Words should be highlighted as MedicationType:&lt;br&gt;&lt;span style="background-color:limegreen"&gt;anti-HIV treatment&lt;/span&gt;&lt;br&gt;
181478576	2012-07-13 04:31:23	FALSE	519094326		2012-07-13 04:31:10	FALSE	amt	0.8696	8864093	USA	CA	Tulare	99.95.254.133		---	[254-272,];		NCT00006298	82		Words should be highlighted as MedicationName:&lt;br&gt;	[254-272,];	Words should be highlighted as MedicationType:&lt;br&gt;&lt;span style="background-color:limegreen"&gt;anti-HIV treatment&lt;/span&gt;&lt;br&gt;
181478576	2012-07-14 12:34:27	FALSE	519613640		2012-07-14 12:34:13	FALSE	amt	0.7727	2553672	USA	IA	Winthrop	208.126.63.147		---	[254-272,];		NCT00006298	82		Words should be highlighted as MedicationName:&lt;br&gt;	[254-272,];	Words should be highlighted as MedicationType:&lt;br&gt;&lt;span style="background-color:limegreen"&gt;anti-HIV treatment&lt;/span&gt;&lt;br&gt;
181478576	2012-07-15 01:07:00	FALSE	519854121		2012-07-15 01:06:45	FALSE	amt	0.8507	189864	USA	CO	Denver	67.190.24.86		---	[254-272,];		NCT00006298	82		Words should be highlighted as MedicationName:&lt;br&gt;	[254-272,];	Words should be highlighted as MedicationType:&lt;br&gt;&lt;span style="background-color:limegreen"&gt;anti-HIV treatment&lt;/span&gt;&lt;br&gt;
181478576	2012-07-15 03:49:42	FALSE	519902519		2012-07-15 03:49:20	FALSE	amt	0.8571	6280959	USA	NY	Glen Cove	72.80.175.136		---	[254-272,];		NCT00006298	82		Words should be highlighted as MedicationName:&lt;br&gt;	[254-272,];	Words should be highlighted as MedicationType:&lt;br&gt;&lt;span style="background-color:limegreen"&gt;anti-HIV treatment&lt;/span&gt;&lt;br&gt;
181478577	2012-07-13 00:21:27	FALSE	519003392		2012-07-13 00:21:19	FALSE	amt	0.6824	7918256	GBR	L3	Rotherham	82.38.155.246		---	[124-149,];		NCT00006439	83		Words should be highlighted as MedicationName:&lt;br&gt;	[124-149,];	Words should be highlighted as MedicationType:&lt;br&gt;&lt;span style="background-color:limegreen"&gt;antiretroviral medication&lt;/span&gt;&lt;br&gt;
181478577	2012-07-13 05:46:29	FALSE	519119372		2012-07-13 05:46:03	FALSE	amt	0.799	6566442	USA	CA	Oakland	107.37.121.192		---	[124-149,];		NCT00006439	83		Words should be highlighted as MedicationName:&lt;br&gt;	[124-149,];	Words should be highlighted as MedicationType:&lt;br&gt;&lt;span style="background-color:limegreen"&gt;antiretroviral medication&lt;/span&gt;&lt;br&gt;
181478577	2012-07-13 14:02:29	FALSE	519236936		2012-07-13 14:02:19	FALSE	amt	0.6389	6216992	USA	PA	Bethlehem	24.229.136.130		---	[124-149,];		NCT00006439	83		Words should be highlighted as MedicationName:&lt;br&gt;	[124-149,];	Words should be highlighted as MedicationType:&lt;br&gt;&lt;span style="background-color:limegreen"&gt;antiretroviral medication&lt;/span&gt;&lt;br&gt;
181478577	2012-07-13 15:44:20	FALSE	519268207		2012-07-13 15:44:04	FALSE	amt	0.75	9350121	USA	IA	Muscatine	69.49.71.4		---	[124-149,];		NCT00006439	83		Words should be highlighted as MedicationName:&lt;br&gt;	[124-149,];	Words should be highlighted as MedicationType:&lt;br&gt;&lt;span style="background-color:limegreen"&gt;antiretroviral medication&lt;/span&gt;&lt;br&gt;
181478577	2012-07-14 19:21:26	FALSE	519739871		2012-07-14 19:21:17	FALSE	amt	0.9118	946983	USA	IL	Winnetka	108.193.37.83		---	[124-149,];		NCT00006439	83		Words should be highlighted as MedicationName:&lt;br&gt;	[124-149,];	Words should be highlighted as MedicationType:&lt;br&gt;&lt;span style="background-color:limegreen"&gt;antiretroviral medication&lt;/span&gt;&lt;br&gt;
181478578	2012-07-13 03:36:47	FALSE	519074486		2012-07-13 03:36:31	FALSE	amt	0.7891	43464	USA	OH	Holland	72.241.120.142		---	[137-154,];		NCT00006490	84		Words should be highlighted as MedicationName:&lt;br&gt;	[137-154,];[192-197,];	Words should be highlighted as MedicationType:&lt;br&gt;&lt;span style="background-color:limegreen"&gt;anti-HIV regimens&lt;/span&gt;&lt;br&gt; &lt;span style="background-color:limegreen"&gt;drugs&lt;/span&gt;&lt;br&gt;
181478578	2012-07-14 06:50:31	FALSE	519549820		2012-07-14 06:50:12	FALSE	amt	0.7311	5339267	USA	WA	Everett	50.54.163.28		---	[192-197,];		NCT00006490	84		Words should be highlighted as MedicationName:&lt;br&gt;	[137-154,];[192-197,];	Words should be highlighted as MedicationType:&lt;br&gt;&lt;span style="background-color:limegreen"&gt;anti-HIV regimens&lt;/span&gt;&lt;br&gt; &lt;span style="background-color:limegreen"&gt;drugs&lt;/span&gt;&lt;br&gt;
181478578	2012-07-14 16:38:21	FALSE	519685448		2012-07-14 16:38:02	FALSE	amt	0.9286	84786	USA	PA	Carnegie	24.3.96.94		---			NCT00006490	84		Words should be highlighted as MedicationName:&lt;br&gt;	[137-154,];[192-197,];	Words should be highlighted as MedicationType:&lt;br&gt;&lt;span style="background-color:limegreen"&gt;anti-HIV regimens&lt;/span&gt;&lt;br&gt; &lt;span style="background-color:limegreen"&gt;drugs&lt;/span&gt;&lt;br&gt;
181478578	2012-07-15 01:20:42	FALSE	519857627		2012-07-15 01:20:22	FALSE	amt	0.7361	7568545	USA	WA	Lakewood	24.19.83.104		---	[192-197,];		NCT00006490	84		Words should be highlighted as MedicationName:&lt;br&gt;	[137-154,];[192-197,];	Words should be highlighted as MedicationType:&lt;br&gt;&lt;span style="background-color:limegreen"&gt;anti-HIV regimens&lt;/span&gt;&lt;br&gt; &lt;span style="background-color:limegreen"&gt;drugs&lt;/span&gt;&lt;br&gt;
181478578	2012-07-15 14:50:52	FALSE	520060104		2012-07-15 14:50:09	FALSE	amt	0.8507	189864	USA	CO	Denver	67.190.24.86		---	[137-145,];[192-197,];		NCT00006490	84		Words should be highlighted as MedicationName:&lt;br&gt;	[137-154,];[192-197,];	Words should be highlighted as MedicationType:&lt;br&gt;&lt;span style="background-color:limegreen"&gt;anti-HIV regimens&lt;/span&gt;&lt;br&gt; &lt;span style="background-color:limegreen"&gt;drugs&lt;/span&gt;&lt;br&gt;
181478579	2012-07-13 02:33:41	FALSE	519053477		2012-07-13 02:33:03	FALSE	amt	0.7311	5339267	USA	WA	Everett	50.54.163.28		---	[24-32,];[75-80,];[190-214,];[278-290,];		NCT00006490	85		Words should be highlighted as MedicationName:&lt;br&gt;	[24-50,];[75-80,];[200-214,];[278-290,];	Words should be highlighted as MedicationType:&lt;br&gt;&lt;span style="background-color:limegreen"&gt;anti-HIV drug combinations&lt;/span&gt;&lt;br&gt; &lt;span style="background-color:limegreen"&gt;drugs&lt;/span&gt;&lt;br&gt; &lt;span style="background-color:limegreen"&gt;anti-HIV drugs&lt;/span&gt;&lt;br&gt; &lt;span style="background-color:limegreen"&gt;HIV vaccines&lt;/span&gt;&lt;br&gt;
181478579	2012-07-13 13:59:25	FALSE	519236157		2012-07-13 13:58:32	FALSE	amt	0.7361	7568545	USA	WA	Tacoma	24.19.83.104		---	[24-50,];[200-214,];[278-290,];		NCT00006490	85		Words should be highlighted as MedicationName:&lt;br&gt;	[24-50,];[75-80,];[200-214,];[278-290,];	Words should be highlighted as MedicationType:&lt;br&gt;&lt;span style="background-color:limegreen"&gt;anti-HIV drug combinations&lt;/span&gt;&lt;br&gt; &lt;span style="background-color:limegreen"&gt;drugs&lt;/span&gt;&lt;br&gt; &lt;span style="background-color:limegreen"&gt;anti-HIV drugs&lt;/span&gt;&lt;br&gt; &lt;span style="background-color:limegreen"&gt;HIV vaccines&lt;/span&gt;&lt;br&gt;
181478579	2012-07-13 15:29:04	FALSE	519263679		2012-07-13 15:28:39	FALSE	amt	0.8571	9922263	USA	CT	Windsor	99.146.124.185		---	[24-37,];[75-80,];[200-214,];[278-290,];		NCT00006490	85		Words should be highlighted as MedicationName:&lt;br&gt;	[24-50,];[75-80,];[200-214,];[278-290,];	Words should be highlighted as MedicationType:&lt;br&gt;&lt;span style="background-color:limegreen"&gt;anti-HIV drug combinations&lt;/span&gt;&lt;br&gt; &lt;span style="background-color:limegreen"&gt;drugs&lt;/span&gt;&lt;br&gt; &lt;span style="background-color:limegreen"&gt;anti-HIV drugs&lt;/span&gt;&lt;br&gt; &lt;span style="background-color:limegreen"&gt;HIV vaccines&lt;/span&gt;&lt;br&gt;
181478579	2012-07-14 08:14:26	FALSE	519569198		2012-07-14 08:14:04	FALSE	amt	0.85	10314233	CAN	ON	York	108.162.174.156		---	[24-37,];[200-214,];[278-290,];		NCT00006490	85		Words should be highlighted as MedicationName:&lt;br&gt;	[24-50,];[75-80,];[200-214,];[278-290,];	Words should be highlighted as MedicationType:&lt;br&gt;&lt;span style="background-color:limegreen"&gt;anti-HIV drug combinations&lt;/span&gt;&lt;br&gt; &lt;span style="background-color:limegreen"&gt;drugs&lt;/span&gt;&lt;br&gt; &lt;span style="background-color:limegreen"&gt;anti-HIV drugs&lt;/span&gt;&lt;br&gt; &lt;span style="background-color:limegreen"&gt;HIV vaccines&lt;/span&gt;&lt;br&gt;
181478579	2012-07-15 06:54:11	FALSE	519959677		2012-07-15 06:54:00	FALSE	amt	0.8929	10373109	USA	CA	Davis	76.20.12.48		---			NCT00006490	85		Words should be highlighted as MedicationName:&lt;br&gt;	[24-50,];[75-80,];[200-214,];[278-290,];	Words should be highlighted as MedicationType:&lt;br&gt;&lt;span style="background-color:limegreen"&gt;anti-HIV drug combinations&lt;/span&gt;&lt;br&gt; &lt;span style="background-color:limegreen"&gt;drugs&lt;/span&gt;&lt;br&gt; &lt;span style="background-color:limegreen"&gt;anti-HIV drugs&lt;/span&gt;&lt;br&gt; &lt;span style="background-color:limegreen"&gt;HIV vaccines&lt;/span&gt;&lt;br&gt;
181478580	2012-07-13 20:56:47	FALSE	519355191		2012-07-13 20:56:02	FALSE	amt	0.799	6566442	USA			184.208.194.152	[419-434,];	---	[13-18,];[89-100,];[118-137,];		NCT00006490	86		Words should be highlighted as MedicationName:&lt;br&gt;	[13-18,];[68-73,];[89-100,];[118-137,];[139-142,];[147-150,];[174-192,];[226-242,];[266-276,];[419-434,];	Words should be highlighted as MedicationType:&lt;br&gt;&lt;span style="background-color:limegreen"&gt;drugs&lt;/span&gt;&lt;br&gt; &lt;span style="background-color:limegreen"&gt;drugs&lt;/span&gt;&lt;br&gt; &lt;span style="background-color:limegreen"&gt;medications&lt;/span&gt;&lt;br&gt; &lt;span style="background-color:limegreen"&gt;protease inhibitors&lt;/span&gt;&lt;br&gt; &lt;span style="bac…
181478580	2012-07-14 03:52:44	FALSE	519497582		2012-07-14 03:52:04	FALSE	amt	0.75	237314	CAN	ON	Toronto	99.232.150.213		---	[118-137,];[147-150,];[266-276,];[419-434,];		NCT00006490	86		Words should be highlighted as MedicationName:&lt;br&gt;	[13-18,];[68-73,];[89-100,];[118-137,];[139-142,];[147-150,];[174-192,];[226-242,];[266-276,];[419-434,];	Words should be highlighted as MedicationType:&lt;br&gt;&lt;span style="background-color:limegreen"&gt;drugs&lt;/span&gt;&lt;br&gt; &lt;span style="background-color:limegreen"&gt;drugs&lt;/span&gt;&lt;br&gt; &lt;span style="background-color:limegreen"&gt;medications&lt;/span&gt;&lt;br&gt; &lt;span style="background-color:limegreen"&gt;protease inhibitors&lt;/span&gt;&lt;br&gt; &lt;span style="bac…
181478580	2012-07-14 20:03:23	FALSE	519759065		2012-07-14 20:02:13	FALSE	amt	0.7778	7374141	USA	AL	Florence	71.207.173.159		---	[13-18,];[52-73,];[89-100,];[118-137,];[139-142,];[147-150,];[183-192,];[226-242,];[266-276,];[419-434,];		NCT00006490	86		Words should be highlighted as MedicationName:&lt;br&gt;	[13-18,];[68-73,];[89-100,];[118-137,];[139-142,];[147-150,];[174-192,];[226-242,];[266-276,];[419-434,];	Words should be highlighted as MedicationType:&lt;br&gt;&lt;span style="background-color:limegreen"&gt;drugs&lt;/span&gt;&lt;br&gt; &lt;span style="background-color:limegreen"&gt;drugs&lt;/span&gt;&lt;br&gt; &lt;span style="background-color:limegreen"&gt;medications&lt;/span&gt;&lt;br&gt; &lt;span style="background-color:limegreen"&gt;protease inhibitors&lt;/span&gt;&lt;br&gt; &lt;span style="bac…
181478580	2012-07-15 03:45:25	FALSE	519900539		2012-07-15 03:44:14	FALSE	amt	0.7311	5339267	USA	WA	Everett	50.54.163.28		---	[13-18,];[52-73,];[89-100,];[118-142,];[174-192,];[226-242,];[266-276,];[419-434,];		NCT00006490	86		Words should be highlighted as MedicationName:&lt;br&gt;	[13-18,];[68-73,];[89-100,];[118-137,];[139-142,];[147-150,];[174-192,];[226-242,];[266-276,];[419-434,];	Words should be highlighted as MedicationType:&lt;br&gt;&lt;span style="background-color:limegreen"&gt;drugs&lt;/span&gt;&lt;br&gt; &lt;span style="background-color:limegreen"&gt;drugs&lt;/span&gt;&lt;br&gt; &lt;span style="background-color:limegreen"&gt;medications&lt;/span&gt;&lt;br&gt; &lt;span style="background-color:limegreen"&gt;protease inhibitors&lt;/span&gt;&lt;br&gt; &lt;span style="bac…
181478580	2012-07-15 14:29:45	FALSE	520054138		2012-07-15 14:28:53	FALSE	amt	0.7755	1211677	USA	FL	Panama City	24.96.39.145		---	[13-48,];[52-73,];[118-142,];[147-150,];[419-434,];		NCT00006490	86		Words should be highlighted as MedicationName:&lt;br&gt;	[13-18,];[68-73,];[89-100,];[118-137,];[139-142,];[147-150,];[174-192,];[226-242,];[266-276,];[419-434,];	Words should be highlighted as MedicationType:&lt;br&gt;&lt;span style="background-color:limegreen"&gt;drugs&lt;/span&gt;&lt;br&gt; &lt;span style="background-color:limegreen"&gt;drugs&lt;/span&gt;&lt;br&gt; &lt;span style="background-color:limegreen"&gt;medications&lt;/span&gt;&lt;br&gt; &lt;span style="background-color:limegreen"&gt;protease inhibitors&lt;/span&gt;&lt;br&gt; &lt;span style="bac…
181478581	2012-07-14 02:53:57	FALSE	519475084		2012-07-14 02:53:43	FALSE	amt	0.8333	2793302	USA	NC	Statesville	71.75.194.39		---			NCT00008424	87		Words should be highlighted as MedicationName:&lt;br&gt;	[292-303,];[361-388,];	Words should be highlighted as MedicationType:&lt;br&gt;&lt;span style="background-color:limegreen"&gt;transfusion&lt;/span&gt;&lt;br&gt; &lt;span style="background-color:limegreen"&gt;red blood cell transfusions&lt;/span&gt;&lt;br&gt;
181478581	2012-07-14 15:21:40	FALSE	519665954		2012-07-14 15:21:00	FALSE	amt	0.7727	2553672	USA	IA	Winthrop	208.126.63.147		---			NCT00008424	87		Words should be highlighted as MedicationName:&lt;br&gt;	[292-303,];[361-388,];	Words should be highlighted as MedicationType:&lt;br&gt;&lt;span style="background-color:limegreen"&gt;transfusion&lt;/span&gt;&lt;br&gt; &lt;span style="background-color:limegreen"&gt;red blood cell transfusions&lt;/span&gt;&lt;br&gt;
181478581	2012-07-14 19:14:06	FALSE	519737835		2012-07-14 19:13:38	FALSE	amt	0.7778	7374141	USA	AL	Florence	71.207.173.159		---	[292-303,];[376-388,];		NCT00008424	87		Words should be highlighted as MedicationName:&lt;br&gt;	[292-303,];[361-388,];	Words should be highlighted as MedicationType:&lt;br&gt;&lt;span style="background-color:limegreen"&gt;transfusion&lt;/span&gt;&lt;br&gt; &lt;span style="background-color:limegreen"&gt;red blood cell transfusions&lt;/span&gt;&lt;br&gt;
181478581	2012-07-15 03:42:58	FALSE	519899640		2012-07-15 03:42:41	FALSE	amt	0.7891	43464	USA	OH	Holland	72.241.120.142	[331-341,];	---			NCT00008424	87		Words should be highlighted as MedicationName:&lt;br&gt;	[292-303,];[361-388,];	Words should be highlighted as MedicationType:&lt;br&gt;&lt;span style="background-color:limegreen"&gt;transfusion&lt;/span&gt;&lt;br&gt; &lt;span style="background-color:limegreen"&gt;red blood cell transfusions&lt;/span&gt;&lt;br&gt;
181478581	2012-07-15 15:00:26	FALSE	520062741		2012-07-15 15:00:19	FALSE	amt	0.6389	6216992	USA	PA	Morrisville	74.109.24.40		---			NCT00008424	87		Words should be highlighted as MedicationName:&lt;br&gt;	[292-303,];[361-388,];	Words should be highlighted as MedicationType:&lt;br&gt;&lt;span style="background-color:limegreen"&gt;transfusion&lt;/span&gt;&lt;br&gt; &lt;span style="background-color:limegreen"&gt;red blood cell transfusions&lt;/span&gt;&lt;br&gt;
181478582	2012-07-14 07:22:53	FALSE	519558837		2012-07-14 07:22:33	FALSE	amt	0.7311	5339267	USA	WA	Everett	50.54.163.28		---	[449-480,];		NCT00008424	88		Words should be highlighted as MedicationName:&lt;br&gt;	[389-405,];[449-480,];	Words should be highlighted as MedicationType:&lt;br&gt;&lt;span style="background-color:limegreen"&gt;Biologic therapy&lt;/span&gt;&lt;br&gt; &lt;span style="background-color:limegreen"&gt;antineoplastic biologic therapy&lt;/span&gt;&lt;br&gt;
181478582	2012-07-14 18:03:12	FALSE	519714180		2012-07-14 18:02:35	FALSE	amt	0.8676	9978919	GBR	Q5	York	94.14.220.217		---	[389-405,];[449-480,];		NCT00008424	88		Words should be highlighted as MedicationName:&lt;br&gt;	[389-405,];[449-480,];	Words should be highlighted as MedicationType:&lt;br&gt;&lt;span style="background-color:limegreen"&gt;Biologic therapy&lt;/span&gt;&lt;br&gt; &lt;span style="background-color:limegreen"&gt;antineoplastic biologic therapy&lt;/span&gt;&lt;br&gt;
181478582	2012-07-14 22:13:53	FALSE	519801578		2012-07-14 22:13:33	FALSE	amt	1	8510585	USA	OR	Klamath Falls	216.7.125.201		---	[131-154,];[449-480,];		NCT00008424	88		Words should be highlighted as MedicationName:&lt;br&gt;	[389-405,];[449-480,];	Words should be highlighted as MedicationType:&lt;br&gt;&lt;span style="background-color:limegreen"&gt;Biologic therapy&lt;/span&gt;&lt;br&gt; &lt;span style="background-color:limegreen"&gt;antineoplastic biologic therapy&lt;/span&gt;&lt;br&gt;
181478582	2012-07-14 23:54:48	FALSE	519832344		2012-07-14 23:54:11	FALSE	amt	0.7361	7568545	USA	WA	Lakewood	24.19.83.104		---	[141-154,];[389-405,];[449-480,];		NCT00008424	88		Words should be highlighted as MedicationName:&lt;br&gt;	[389-405,];[449-480,];	Words should be highlighted as MedicationType:&lt;br&gt;&lt;span style="background-color:limegreen"&gt;Biologic therapy&lt;/span&gt;&lt;br&gt; &lt;span style="background-color:limegreen"&gt;antineoplastic biologic therapy&lt;/span&gt;&lt;br&gt;
181478582	2012-07-15 15:06:56	FALSE	520064649		2012-07-15 15:06:13	FALSE	amt	0.8507	189864	USA	CO	Denver	67.190.24.86		---	[449-472,];		NCT00008424	88		Words should be highlighted as MedicationName:&lt;br&gt;	[389-405,];[449-480,];	Words should be highlighted as MedicationType:&lt;br&gt;&lt;span style="background-color:limegreen"&gt;Biologic therapy&lt;/span&gt;&lt;br&gt; &lt;span style="background-color:limegreen"&gt;antineoplastic biologic therapy&lt;/span&gt;&lt;br&gt;
181478583	2012-07-13 06:48:32	FALSE	519138978		2012-07-13 06:48:07	FALSE	amt	0.7891	43464	USA	OH	Holland	72.241.120.142	[52-65,];[834-844,];[845-857,];	---	[818-833,];		NCT00008424	89	[52-65,];[834-844,];[845-857,];	Words should be highlighted as MedicationName:&lt;br&gt;&lt;span style="background-color:yellow"&gt;dexamethasone&lt;/span&gt;&lt;br&gt; &lt;span style="background-color:yellow"&gt;Irinotecan&lt;/span&gt;&lt;br&gt; &lt;span style="background-color:yellow"&gt;Camptothecin&lt;/span&gt;&lt;br&gt;	[818-833,];	Words should be highlighted as MedicationType:&lt;br&gt;&lt;span style="background-color:limegreen"&gt;Anticonvulsants&lt;/span&gt;&lt;br&gt;
181478583	2012-07-13 13:52:53	FALSE	519234335		2012-07-13 13:51:45	FALSE	amt	0.7516	4783	USA	SD	Belle Fourche	64.179.188.158	[52-65,];[834-844,];[845-857,];	---	[8-25,];[706-711,];[818-833,];		NCT00008424	89	[52-65,];[834-844,];[845-857,];	Words should be highlighted as MedicationName:&lt;br&gt;&lt;span style="background-color:yellow"&gt;dexamethasone&lt;/span&gt;&lt;br&gt; &lt;span style="background-color:yellow"&gt;Irinotecan&lt;/span&gt;&lt;br&gt; &lt;span style="background-color:yellow"&gt;Camptothecin&lt;/span&gt;&lt;br&gt;	[818-833,];	Words should be highlighted as MedicationType:&lt;br&gt;&lt;span style="background-color:limegreen"&gt;Anticonvulsants&lt;/span&gt;&lt;br&gt;
181478583	2012-07-14 23:43:08	FALSE	519829306		2012-07-14 23:41:44	FALSE	amt	0.7143	668592	USA	KY	Elizabethtown	173.191.6.159	[52-65,];[834-844,];[845-857,];	---	[808-817,];[818-833,];		NCT00008424	89	[52-65,];[834-844,];[845-857,];	Words should be highlighted as MedicationName:&lt;br&gt;&lt;span style="background-color:yellow"&gt;dexamethasone&lt;/span&gt;&lt;br&gt; &lt;span style="background-color:yellow"&gt;Irinotecan&lt;/span&gt;&lt;br&gt; &lt;span style="background-color:yellow"&gt;Camptothecin&lt;/span&gt;&lt;br&gt;	[818-833,];	Words should be highlighted as MedicationType:&lt;br&gt;&lt;span style="background-color:limegreen"&gt;Anticonvulsants&lt;/span&gt;&lt;br&gt;
181478583	2012-07-15 04:01:16	FALSE	519908469		2012-07-15 04:00:51	FALSE	amt	0.799	6566442	USA	CA	Oakland	107.39.89.189	[52-65,];[834-844,];[845-857,];	---			NCT00008424	89	[52-65,];[834-844,];[845-857,];	Words should be highlighted as MedicationName:&lt;br&gt;&lt;span style="background-color:yellow"&gt;dexamethasone&lt;/span&gt;&lt;br&gt; &lt;span style="background-color:yellow"&gt;Irinotecan&lt;/span&gt;&lt;br&gt; &lt;span style="background-color:yellow"&gt;Camptothecin&lt;/span&gt;&lt;br&gt;	[818-833,];	Words should be highlighted as MedicationType:&lt;br&gt;&lt;span style="background-color:limegreen"&gt;Anticonvulsants&lt;/span&gt;&lt;br&gt;
181478583	2012-07-15 05:30:50	FALSE	519938631		2012-07-15 05:29:56	FALSE	amt	0.8929	10373109	USA	CA	Davis	76.20.12.48	[52-65,];[834-844,];[845-857,];	---	[8-25,];[213-225,];[287-299,];[370-382,];[427-439,];[533-545,];[581-593,];[818-833,];		NCT00008424	89	[52-65,];[834-844,];[845-857,];	Words should be highlighted as MedicationName:&lt;br&gt;&lt;span style="background-color:yellow"&gt;dexamethasone&lt;/span&gt;&lt;br&gt; &lt;span style="background-color:yellow"&gt;Irinotecan&lt;/span&gt;&lt;br&gt; &lt;span style="background-color:yellow"&gt;Camptothecin&lt;/span&gt;&lt;br&gt;	[818-833,];	Words should be highlighted as MedicationType:&lt;br&gt;&lt;span style="background-color:limegreen"&gt;Anticonvulsants&lt;/span&gt;&lt;br&gt;
181478584	2012-07-14 02:49:08	FALSE	519473553		2012-07-14 02:48:47	FALSE	amt	1	10404211	USA	ME	Manchester	70.16.98.55	[81-90,];	---			NCT00011128	90	[81-90,];	Words should be highlighted as MedicationName:&lt;br&gt;&lt;span style="background-color:yellow"&gt;ritonavir&lt;/span&gt;&lt;br&gt;	[26-44,];[61-66,];[138-140,];[164-166,];[276-301,];	Words should be highlighted as MedicationType:&lt;br&gt;&lt;span style="background-color:limegreen"&gt;anti-HIV treatment&lt;/span&gt;&lt;br&gt; &lt;span style="background-color:limegreen"&gt;drugs&lt;/span&gt;&lt;br&gt; &lt;span style="background-color:limegreen"&gt;PI&lt;/span&gt;&lt;br&gt; &lt;span style="background-color:limegreen"&gt;PI&lt;/span&gt;&lt;br&gt; &lt;span style="background-color…
181478584	2012-07-14 05:17:36	FALSE	519525372		2012-07-14 05:17:19	FALSE	amt	0.7891	43464	USA	OH	Holland	72.241.120.142	[81-90,];	---	[26-44,];		NCT00011128	90	[81-90,];	Words should be highlighted as MedicationName:&lt;br&gt;&lt;span style="background-color:yellow"&gt;ritonavir&lt;/span&gt;&lt;br&gt;	[26-44,];[61-66,];[138-140,];[164-166,];[276-301,];	Words should be highlighted as MedicationType:&lt;br&gt;&lt;span style="background-color:limegreen"&gt;anti-HIV treatment&lt;/span&gt;&lt;br&gt; &lt;span style="background-color:limegreen"&gt;drugs&lt;/span&gt;&lt;br&gt; &lt;span style="background-color:limegreen"&gt;PI&lt;/span&gt;&lt;br&gt; &lt;span style="background-color:limegreen"&gt;PI&lt;/span&gt;&lt;br&gt; &lt;span style="background-color…
181478584	2012-07-15 00:09:31	FALSE	519837184		2012-07-15 00:07:40	FALSE	amt	0.7143	668592	USA	KY	Elizabethtown	173.191.6.159	[81-90,];	---			NCT00011128	90	[81-90,];	Words should be highlighted as MedicationName:&lt;br&gt;&lt;span style="background-color:yellow"&gt;ritonavir&lt;/span&gt;&lt;br&gt;	[26-44,];[61-66,];[138-140,];[164-166,];[276-301,];	Words should be highlighted as MedicationType:&lt;br&gt;&lt;span style="background-color:limegreen"&gt;anti-HIV treatment&lt;/span&gt;&lt;br&gt; &lt;span style="background-color:limegreen"&gt;drugs&lt;/span&gt;&lt;br&gt; &lt;span style="background-color:limegreen"&gt;PI&lt;/span&gt;&lt;br&gt; &lt;span style="background-color:limegreen"&gt;PI&lt;/span&gt;&lt;br&gt; &lt;span style="background-color…
181478584	2012-07-15 03:37:06	FALSE	519897511		2012-07-15 03:36:44	FALSE	amt	0.875	8619157	USA	OH	Grove City	173.88.123.87	[81-90,];	---	[61-66,];[138-140,];[164-166,];[285-289,];		NCT00011128	90	[81-90,];	Words should be highlighted as MedicationName:&lt;br&gt;&lt;span style="background-color:yellow"&gt;ritonavir&lt;/span&gt;&lt;br&gt;	[26-44,];[61-66,];[138-140,];[164-166,];[276-301,];	Words should be highlighted as MedicationType:&lt;br&gt;&lt;span style="background-color:limegreen"&gt;anti-HIV treatment&lt;/span&gt;&lt;br&gt; &lt;span style="background-color:limegreen"&gt;drugs&lt;/span&gt;&lt;br&gt; &lt;span style="background-color:limegreen"&gt;PI&lt;/span&gt;&lt;br&gt; &lt;span style="background-color:limegreen"&gt;PI&lt;/span&gt;&lt;br&gt; &lt;span style="background-color…
181478584	2012-07-15 04:25:09	FALSE	519919741		2012-07-15 04:24:45	FALSE	amt	0.8421	918644	USA	TX	Houston	173.45.219.139	[81-90,];	---	[26-44,];[276-289,];		NCT00011128	90	[81-90,];	Words should be highlighted as MedicationName:&lt;br&gt;&lt;span style="background-color:yellow"&gt;ritonavir&lt;/span&gt;&lt;br&gt;	[26-44,];[61-66,];[138-140,];[164-166,];[276-301,];	Words should be highlighted as MedicationType:&lt;br&gt;&lt;span style="background-color:limegreen"&gt;anti-HIV treatment&lt;/span&gt;&lt;br&gt; &lt;span style="background-color:limegreen"&gt;drugs&lt;/span&gt;&lt;br&gt; &lt;span style="background-color:limegreen"&gt;PI&lt;/span&gt;&lt;br&gt; &lt;span style="background-color:limegreen"&gt;PI&lt;/span&gt;&lt;br&gt; &lt;span style="background-color…
181478585	2012-07-13 02:13:14	FALSE	519045541		2012-07-13 02:11:54	FALSE	amt	0.9	2173664	USA	WA	Seattle	216.254.20.120	[966-974,];	---	[200-204,];[375-388,];[428-441,];[937-965,];		NCT00011375	91	[966-974,];	Words should be highlighted as MedicationName:&lt;br&gt;&lt;span style="background-color:yellow"&gt;Rolipram&lt;/span&gt;&lt;br&gt;	[937-965,];	Words should be highlighted as MedicationType:&lt;br&gt;&lt;span style="background-color:limegreen"&gt;Phosphodiesterase Inhibitors&lt;/span&gt;&lt;br&gt;
181478585	2012-07-13 05:45:26	FALSE	519119005		2012-07-13 05:38:44	FALSE	amt	0.7311	5339267	USA	WA	Everett	50.54.163.28	[966-974,];	---	[189-196,];[200-204,];[937-965,];		NCT00011375	91	[966-974,];	Words should be highlighted as MedicationName:&lt;br&gt;&lt;span style="background-color:yellow"&gt;Rolipram&lt;/span&gt;&lt;br&gt;	[937-965,];	Words should be highlighted as MedicationType:&lt;br&gt;&lt;span style="background-color:limegreen"&gt;Phosphodiesterase Inhibitors&lt;/span&gt;&lt;br&gt;
181478585	2012-07-14 22:20:50	FALSE	519804029		2012-07-14 22:20:19	FALSE	amt	1	8510585	USA	OR	Klamath Falls	216.7.125.201	[966-974,];	---	[937-965,];		NCT00011375	91	[966-974,];	Words should be highlighted as MedicationName:&lt;br&gt;&lt;span style="background-color:yellow"&gt;Rolipram&lt;/span&gt;&lt;br&gt;	[937-965,];	Words should be highlighted as MedicationType:&lt;br&gt;&lt;span style="background-color:limegreen"&gt;Phosphodiesterase Inhibitors&lt;/span&gt;&lt;br&gt;
181478585	2012-07-15 01:08:41	FALSE	519854556		2012-07-15 01:07:57	FALSE	amt	0.8	113494	USA	IL	Dekalb	50.129.121.92	[966-974,];	---	[200-204,];[937-965,];		NCT00011375	91	[966-974,];	Words should be highlighted as MedicationName:&lt;br&gt;&lt;span style="background-color:yellow"&gt;Rolipram&lt;/span&gt;&lt;br&gt;	[937-965,];	Words should be highlighted as MedicationType:&lt;br&gt;&lt;span style="background-color:limegreen"&gt;Phosphodiesterase Inhibitors&lt;/span&gt;&lt;br&gt;
181478585	2012-07-15 03:06:59	FALSE	519888469		2012-07-15 03:06:33	FALSE	amt	0.799	6566442	USA	CA	Oakland	107.39.89.189	[966-974,];	---	[937-965,];		NCT00011375	91	[966-974,];	Words should be highlighted as MedicationName:&lt;br&gt;&lt;span style="background-color:yellow"&gt;Rolipram&lt;/span&gt;&lt;br&gt;	[937-965,];	Words should be highlighted as MedicationType:&lt;br&gt;&lt;span style="background-color:limegreen"&gt;Phosphodiesterase Inhibitors&lt;/span&gt;&lt;br&gt;
181478586	2012-07-13 00:41:58	FALSE	519010986		2012-07-13 00:41:29	FALSE	amt	0.7891	43464	USA	OH	Holland	72.241.120.142		---	[643-663,];		NCT00012350	92		Words should be highlighted as MedicationName:&lt;br&gt;	[710-722,];	Words should be highlighted as MedicationType:&lt;br&gt;&lt;span style="background-color:limegreen"&gt;chemotherapy&lt;/span&gt;&lt;br&gt;
181478586	2012-07-14 13:51:27	FALSE	519632628		2012-07-14 13:50:47	FALSE	amt	0.7516	4783	USA	SD	Belle Fourche	64.179.188.158		---	[710-722,];		NCT00012350	92		Words should be highlighted as MedicationName:&lt;br&gt;	[710-722,];	Words should be highlighted as MedicationType:&lt;br&gt;&lt;span style="background-color:limegreen"&gt;chemotherapy&lt;/span&gt;&lt;br&gt;
181478586	2012-07-15 00:12:29	FALSE	519838118		2012-07-15 00:11:38	FALSE	amt	0.7311	5339267	USA	WA	Everett	50.54.163.28		---	[710-722,];		NCT00012350	92		Words should be highlighted as MedicationName:&lt;br&gt;	[710-722,];	Words should be highlighted as MedicationType:&lt;br&gt;&lt;span style="background-color:limegreen"&gt;chemotherapy&lt;/span&gt;&lt;br&gt;
181478586	2012-07-15 05:49:10	FALSE	519943420		2012-07-15 05:47:58	FALSE	amt	0.9444	10359927	USA	GA	Athens	96.32.128.25		---	[710-722,];		NCT00012350	92		Words should be highlighted as MedicationName:&lt;br&gt;	[710-722,];	Words should be highlighted as MedicationType:&lt;br&gt;&lt;span style="background-color:limegreen"&gt;chemotherapy&lt;/span&gt;&lt;br&gt;
181478586	2012-07-15 13:23:31	FALSE	520035955		2012-07-15 13:23:07	FALSE	amt	0.85	10314233	CAN	ON	York	108.162.174.156		---	[710-722,];		NCT00012350	92		Words should be highlighted as MedicationName:&lt;br&gt;	[710-722,];	Words should be highlighted as MedicationType:&lt;br&gt;&lt;span style="background-color:limegreen"&gt;chemotherapy&lt;/span&gt;&lt;br&gt;
181478587	2012-07-13 04:01:13	FALSE	519083519		2012-07-13 04:00:49	FALSE	amt	0.7516	4783	USA	SD	Belle Fourche	64.179.188.158		---	[49-80,];		NCT00012389	93	[49-80,];	Words should be highlighted as MedicationName:&lt;br&gt;&lt;span style="background-color:yellow"&gt;fluorouracil/leucovorin calcium&lt;/span&gt;&lt;br&gt;		Words should be highlighted as MedicationType:&lt;br&gt;
181478587	2012-07-13 05:16:31	FALSE	519110577		2012-07-13 05:16:16	FALSE	amt	0.7891	43464	USA	OH	Holland	72.241.120.142	[49-61,];[62-80,];	---			NCT00012389	93	[49-80,];	Words should be highlighted as MedicationName:&lt;br&gt;&lt;span style="background-color:yellow"&gt;fluorouracil/leucovorin calcium&lt;/span&gt;&lt;br&gt;		Words should be highlighted as MedicationType:&lt;br&gt;
181478587	2012-07-13 07:24:17	FALSE	519149911		2012-07-13 07:23:56	FALSE	amt	0.9091	161105	USA	CA	Santa Clara	24.6.17.164	[49-61,];[62-80,];	---			NCT00012389	93	[49-80,];	Words should be highlighted as MedicationName:&lt;br&gt;&lt;span style="background-color:yellow"&gt;fluorouracil/leucovorin calcium&lt;/span&gt;&lt;br&gt;		Words should be highlighted as MedicationType:&lt;br&gt;
181478587	2012-07-14 20:47:57	FALSE	519774674		2012-07-14 20:47:35	FALSE	amt	0.8676	9978919	GBR	Q5	York	94.14.220.217	[49-61,];[62-80,];	---			NCT00012389	93	[49-80,];	Words should be highlighted as MedicationName:&lt;br&gt;&lt;span style="background-color:yellow"&gt;fluorouracil/leucovorin calcium&lt;/span&gt;&lt;br&gt;		Words should be highlighted as MedicationType:&lt;br&gt;
181478587	2012-07-15 16:26:06	FALSE	520086915		2012-07-15 16:24:37	FALSE	amt	0.799	6566442	USA	CA	Walnut Creek	216.70.182.72	[49-61,];[62-80,];	---			NCT00012389	93	[49-80,];	Words should be highlighted as MedicationName:&lt;br&gt;&lt;span style="background-color:yellow"&gt;fluorouracil/leucovorin calcium&lt;/span&gt;&lt;br&gt;		Words should be highlighted as MedicationType:&lt;br&gt;
181478588	2012-07-13 03:53:30	FALSE	519080906		2012-07-13 03:53:05	FALSE	amt	0.7311	5339267	USA	WA	Everett	50.54.163.28	[376-392,];[396-406,];	---	[296-307,];		NCT00012389	94	[376-392,];[396-406,];	Words should be highlighted as MedicationName:&lt;br&gt;&lt;span style="background-color:yellow"&gt;atropine sulfate&lt;/span&gt;&lt;br&gt; &lt;span style="background-color:yellow"&gt;loperamide&lt;/span&gt;&lt;br&gt;	[296-307,];	Words should be highlighted as MedicationType:&lt;br&gt;&lt;span style="background-color:limegreen"&gt;antiemetics&lt;/span&gt;&lt;br&gt;
181478588	2012-07-13 12:21:05	FALSE	519208044		2012-07-13 12:20:56	FALSE	amt	0.6269	9567005	USA	CA	San Jose	205.164.34.205		---			NCT00012389	94	[376-392,];[396-406,];	Words should be highlighted as MedicationName:&lt;br&gt;&lt;span style="background-color:yellow"&gt;atropine sulfate&lt;/span&gt;&lt;br&gt; &lt;span style="background-color:yellow"&gt;loperamide&lt;/span&gt;&lt;br&gt;	[296-307,];	Words should be highlighted as MedicationType:&lt;br&gt;&lt;span style="background-color:limegreen"&gt;antiemetics&lt;/span&gt;&lt;br&gt;
181478588	2012-07-14 18:48:01	FALSE	519727256		2012-07-14 18:47:44	FALSE	amt	0.9091	161105	USA	CA	Santa Clara	24.6.17.164	[376-392,];[396-406,];	---	[296-307,];		NCT00012389	94	[376-392,];[396-406,];	Words should be highlighted as MedicationName:&lt;br&gt;&lt;span style="background-color:yellow"&gt;atropine sulfate&lt;/span&gt;&lt;br&gt; &lt;span style="background-color:yellow"&gt;loperamide&lt;/span&gt;&lt;br&gt;	[296-307,];	Words should be highlighted as MedicationType:&lt;br&gt;&lt;span style="background-color:limegreen"&gt;antiemetics&lt;/span&gt;&lt;br&gt;
181478588	2012-07-15 03:26:55	FALSE	519894740		2012-07-15 03:26:14	FALSE	amt	0.8507	189864	USA	CO	Denver	67.190.24.86	[376-392,];[396-406,];	---	[296-307,];		NCT00012389	94	[376-392,];[396-406,];	Words should be highlighted as MedicationName:&lt;br&gt;&lt;span style="background-color:yellow"&gt;atropine sulfate&lt;/span&gt;&lt;br&gt; &lt;span style="background-color:yellow"&gt;loperamide&lt;/span&gt;&lt;br&gt;	[296-307,];	Words should be highlighted as MedicationType:&lt;br&gt;&lt;span style="background-color:limegreen"&gt;antiemetics&lt;/span&gt;&lt;br&gt;
181478588	2012-07-15 04:19:25	FALSE	519918055		2012-07-15 04:19:00	FALSE	amt	0.9	2173664	USA	WA	Seattle	216.254.20.120	[376-392,];[396-406,];	---			NCT00012389	94	[376-392,];[396-406,];	Words should be highlighted as MedicationName:&lt;br&gt;&lt;span style="background-color:yellow"&gt;atropine sulfate&lt;/span&gt;&lt;br&gt; &lt;span style="background-color:yellow"&gt;loperamide&lt;/span&gt;&lt;br&gt;	[296-307,];	Words should be highlighted as MedicationType:&lt;br&gt;&lt;span style="background-color:limegreen"&gt;antiemetics&lt;/span&gt;&lt;br&gt;
181478589	2012-07-12 23:25:14	FALSE	518985028		2012-07-12 23:22:22	FALSE	amt	0.9091	161105	USA	CA	Santa Clara	24.6.17.164	[309-319,];[323-334,];[391-403,];[420-451,];	---	[119-135,];[174-186,];[273-285,];[364-383,];		NCT00012389	95	[309-319,];[323-334,];[391-403,];[420-451,];	Words should be highlighted as MedicationName:&lt;br&gt;&lt;span style="background-color:yellow"&gt;irinotecan&lt;/span&gt;&lt;br&gt; &lt;span style="background-color:yellow"&gt;oxaliplatin&lt;/span&gt;&lt;br&gt; &lt;span style="background-color:yellow"&gt;fluorouracil&lt;/span&gt;&lt;br&gt; &lt;span style="background-color:yellow"&gt;leucovorin&lt;br&gt; calcium&lt;/span&gt;&lt;br&gt;	[119-135,];[174-186,];[273-285,];[364-383,];	Words should be highlighted as MedicationType:&lt;br&gt;&lt;span style="background-color:limegreen"&gt;Biologic therapy&lt;/span&gt;&lt;br&gt; &lt;span style="background-color:limegreen"&gt;Chemotherapy&lt;/span&gt;&lt;br&gt; &lt;span style="background-color:limegreen"&gt;chemotherapy&lt;/span&gt;&lt;br&gt; &lt;span style="background-color:limegreen"&gt;chemotherapy agents&lt;/span&gt;&lt;br&gt;
181478589	2012-07-13 06:19:54	FALSE	519130047		2012-07-13 06:18:23	FALSE	amt	0.7311	5339267	USA	WA	Everett	50.54.163.28	[309-319,];[323-334,];[391-403,];	---	[119-135,];[174-186,];[273-285,];[364-376,];[420-451,];		NCT00012389	95	[309-319,];[323-334,];[391-403,];[420-451,];	Words should be highlighted as MedicationName:&lt;br&gt;&lt;span style="background-color:yellow"&gt;irinotecan&lt;/span&gt;&lt;br&gt; &lt;span style="background-color:yellow"&gt;oxaliplatin&lt;/span&gt;&lt;br&gt; &lt;span style="background-color:yellow"&gt;fluorouracil&lt;/span&gt;&lt;br&gt; &lt;span style="background-color:yellow"&gt;leucovorin&lt;br&gt; calcium&lt;/span&gt;&lt;br&gt;	[119-135,];[174-186,];[273-285,];[364-383,];	Words should be highlighted as MedicationType:&lt;br&gt;&lt;span style="background-color:limegreen"&gt;Biologic therapy&lt;/span&gt;&lt;br&gt; &lt;span style="background-color:limegreen"&gt;Chemotherapy&lt;/span&gt;&lt;br&gt; &lt;span style="background-color:limegreen"&gt;chemotherapy&lt;/span&gt;&lt;br&gt; &lt;span style="background-color:limegreen"&gt;chemotherapy agents&lt;/span&gt;&lt;br&gt;
181478589	2012-07-13 06:28:47	FALSE	519132836		2012-07-13 06:27:36	FALSE	amt	0.799	6566442	USA	CA	Oakland	107.37.121.192	[309-319,];[323-334,];[391-403,];[420-451,];	---	[174-186,];		NCT00012389	95	[309-319,];[323-334,];[391-403,];[420-451,];	Words should be highlighted as MedicationName:&lt;br&gt;&lt;span style="background-color:yellow"&gt;irinotecan&lt;/span&gt;&lt;br&gt; &lt;span style="background-color:yellow"&gt;oxaliplatin&lt;/span&gt;&lt;br&gt; &lt;span style="background-color:yellow"&gt;fluorouracil&lt;/span&gt;&lt;br&gt; &lt;span style="background-color:yellow"&gt;leucovorin&lt;br&gt; calcium&lt;/span&gt;&lt;br&gt;	[119-135,];[174-186,];[273-285,];[364-383,];	Words should be highlighted as MedicationType:&lt;br&gt;&lt;span style="background-color:limegreen"&gt;Biologic therapy&lt;/span&gt;&lt;br&gt; &lt;span style="background-color:limegreen"&gt;Chemotherapy&lt;/span&gt;&lt;br&gt; &lt;span style="background-color:limegreen"&gt;chemotherapy&lt;/span&gt;&lt;br&gt; &lt;span style="background-color:limegreen"&gt;chemotherapy agents&lt;/span&gt;&lt;br&gt;
181478589	2012-07-13 15:10:14	FALSE	519258164		2012-07-13 15:09:38	FALSE	amt	0.75	9350121	USA	IA	Muscatine	69.49.71.4	[309-319,];[323-334,];[391-403,];[420-451,];	---	[174-186,];[273-285,];[364-376,];		NCT00012389	95	[309-319,];[323-334,];[391-403,];[420-451,];	Words should be highlighted as MedicationName:&lt;br&gt;&lt;span style="background-color:yellow"&gt;irinotecan&lt;/span&gt;&lt;br&gt; &lt;span style="background-color:yellow"&gt;oxaliplatin&lt;/span&gt;&lt;br&gt; &lt;span style="background-color:yellow"&gt;fluorouracil&lt;/span&gt;&lt;br&gt; &lt;span style="background-color:yellow"&gt;leucovorin&lt;br&gt; calcium&lt;/span&gt;&lt;br&gt;	[119-135,];[174-186,];[273-285,];[364-383,];	Words should be highlighted as MedicationType:&lt;br&gt;&lt;span style="background-color:limegreen"&gt;Biologic therapy&lt;/span&gt;&lt;br&gt; &lt;span style="background-color:limegreen"&gt;Chemotherapy&lt;/span&gt;&lt;br&gt; &lt;span style="background-color:limegreen"&gt;chemotherapy&lt;/span&gt;&lt;br&gt; &lt;span style="background-color:limegreen"&gt;chemotherapy agents&lt;/span&gt;&lt;br&gt;
181478589	2012-07-14 19:38:14	FALSE	519745710		2012-07-14 19:34:34	FALSE	amt	0.75	10396233	USA	CA	San Jose	173.245.64.228	[309-319,];[323-334,];[391-403,];[420-451,];	---	[174-186,];[273-285,];[364-383,];		NCT00012389	95	[309-319,];[323-334,];[391-403,];[420-451,];	Words should be highlighted as MedicationName:&lt;br&gt;&lt;span style="background-color:yellow"&gt;irinotecan&lt;/span&gt;&lt;br&gt; &lt;span style="background-color:yellow"&gt;oxaliplatin&lt;/span&gt;&lt;br&gt; &lt;span style="background-color:yellow"&gt;fluorouracil&lt;/span&gt;&lt;br&gt; &lt;span style="background-color:yellow"&gt;leucovorin&lt;br&gt; calcium&lt;/span&gt;&lt;br&gt;	[119-135,];[174-186,];[273-285,];[364-383,];	Words should be highlighted as MedicationType:&lt;br&gt;&lt;span style="background-color:limegreen"&gt;Biologic therapy&lt;/span&gt;&lt;br&gt; &lt;span style="background-color:limegreen"&gt;Chemotherapy&lt;/span&gt;&lt;br&gt; &lt;span style="background-color:limegreen"&gt;chemotherapy&lt;/span&gt;&lt;br&gt; &lt;span style="background-color:limegreen"&gt;chemotherapy agents&lt;/span&gt;&lt;br&gt;
181478590	2012-07-13 14:33:06	FALSE	519246600		2012-07-13 14:32:39	FALSE	amt	0.7727	2553672	USA	IA	Quasqueton	208.126.63.147		---	[175-188,];		NCT00012454	96	[30-34,];	Words should be highlighted as MedicationName:&lt;br&gt;&lt;span style="background-color:yellow"&gt;t-PA&lt;/span&gt;&lt;br&gt;		Words should be highlighted as MedicationType:&lt;br&gt;
181478590	2012-07-13 21:23:42	FALSE	519362732		2012-07-13 21:23:24	FALSE	amt	0.7311	5339267	USA	WA	Everett	50.54.163.28	[30-34,];	---			NCT00012454	96	[30-34,];	Words should be highlighted as MedicationName:&lt;br&gt;&lt;span style="background-color:yellow"&gt;t-PA&lt;/span&gt;&lt;br&gt;		Words should be highlighted as MedicationType:&lt;br&gt;
181478590	2012-07-13 21:31:47	FALSE	519365165		2012-07-13 21:31:11	FALSE	amt	1	9838842	GBR	V2	Glasgow	81.106.29.147	[30-34,];	---			NCT00012454	96	[30-34,];	Words should be highlighted as MedicationName:&lt;br&gt;&lt;span style="background-color:yellow"&gt;t-PA&lt;/span&gt;&lt;br&gt;		Words should be highlighted as MedicationType:&lt;br&gt;
181478590	2012-07-14 22:50:22	FALSE	519813565		2012-07-14 22:49:53	FALSE	amt	0.799	6566442	USA	CA	San Leandro	184.208.105.197	[30-34,];	---			NCT00012454	96	[30-34,];	Words should be highlighted as MedicationName:&lt;br&gt;&lt;span style="background-color:yellow"&gt;t-PA&lt;/span&gt;&lt;br&gt;		Words should be highlighted as MedicationType:&lt;br&gt;
181478590	2012-07-15 14:17:56	FALSE	520049084		2012-07-15 14:16:48	FALSE	amt	0.7755	1211677	USA	FL	Panama City	24.96.39.145	[30-34,];	---	[175-188,];		NCT00012454	96	[30-34,];	Words should be highlighted as MedicationName:&lt;br&gt;&lt;span style="background-color:yellow"&gt;t-PA&lt;/span&gt;&lt;br&gt;		Words should be highlighted as MedicationType:&lt;br&gt;
181478591	2012-07-13 04:35:04	FALSE	519096018		2012-07-13 04:33:54	FALSE	amt	0.7891	43464	USA	OH	Holland	72.241.120.142	[275-285,];[287-302,];[304-316,];[326-338,];[340-352,];[354-375,];[377-390,];[392-406,];[417-427,];[429-434,];[437-446,];[448-462,];[464-472,];[474-481,];[484-497,];[507-518,];	---	[235-252,];		NCT00012454	97	[275-285,];[287-302,];[304-316,];[326-338,];[340-352,];[354-375,];[377-390,];[392-406,];[417-427,];[429-434,];[437-446,];[448-462,];[464-472,];[474-481,];[484-497,];[507-518,];	Words should be highlighted as MedicationName:&lt;br&gt;&lt;span style="background-color:yellow"&gt;prednisone&lt;/span&gt;&lt;br&gt; &lt;span style="background-color:yellow"&gt;cyclophosphmide&lt;/span&gt;&lt;br&gt; &lt;span style="background-color:yellow"&gt;cyclosporine&lt;/span&gt;&lt;br&gt; &lt;span style="background-color:yellow"&gt;methotrexate&lt;/span&gt;&lt;br&gt; &lt;span style="backgr…	[235-263,];	Words should be highlighted as MedicationType:&lt;br&gt;&lt;span style="background-color:limegreen"&gt;Immunosuppressive medication&lt;/span&gt;&lt;br&gt;
181478591	2012-07-13 20:36:20	FALSE	519350255		2012-07-13 20:34:50	FALSE	amt	0.8676	9978919	GBR	D3	Chesterfield	94.14.220.217	[275-285,];[287-302,];[304-316,];[326-338,];[340-352,];[354-375,];[377-390,];[392-406,];[417-435,];[437-446,];[448-462,];[464-472,];[474-481,];[484-497,];[507-518,];	---	[235-263,];		NCT00012454	97	[275-285,];[287-302,];[304-316,];[326-338,];[340-352,];[354-375,];[377-390,];[392-406,];[417-427,];[429-434,];[437-446,];[448-462,];[464-472,];[474-481,];[484-497,];[507-518,];	Words should be highlighted as MedicationName:&lt;br&gt;&lt;span style="background-color:yellow"&gt;prednisone&lt;/span&gt;&lt;br&gt; &lt;span style="background-color:yellow"&gt;cyclophosphmide&lt;/span&gt;&lt;br&gt; &lt;span style="background-color:yellow"&gt;cyclosporine&lt;/span&gt;&lt;br&gt; &lt;span style="background-color:yellow"&gt;methotrexate&lt;/span&gt;&lt;br&gt; &lt;span style="backgr…	[235-263,];	Words should be highlighted as MedicationType:&lt;br&gt;&lt;span style="background-color:limegreen"&gt;Immunosuppressive medication&lt;/span&gt;&lt;br&gt;
181478591	2012-07-14 16:12:13	FALSE	519678799		2012-07-14 16:10:28	FALSE	amt	0.7736	2296115	USA	WI	Milwaukee	76.229.182.246	[275-285,];[287-302,];[304-316,];[326-338,];[340-352,];[354-375,];[377-406,];[417-434,];[437-446,];[448-481,];[484-497,];[507-518,];	---	[235-263,];		NCT00012454	97	[275-285,];[287-302,];[304-316,];[326-338,];[340-352,];[354-375,];[377-390,];[392-406,];[417-427,];[429-434,];[437-446,];[448-462,];[464-472,];[474-481,];[484-497,];[507-518,];	Words should be highlighted as MedicationName:&lt;br&gt;&lt;span style="background-color:yellow"&gt;prednisone&lt;/span&gt;&lt;br&gt; &lt;span style="background-color:yellow"&gt;cyclophosphmide&lt;/span&gt;&lt;br&gt; &lt;span style="background-color:yellow"&gt;cyclosporine&lt;/span&gt;&lt;br&gt; &lt;span style="background-color:yellow"&gt;methotrexate&lt;/span&gt;&lt;br&gt; &lt;span style="backgr…	[235-263,];	Words should be highlighted as MedicationType:&lt;br&gt;&lt;span style="background-color:limegreen"&gt;Immunosuppressive medication&lt;/span&gt;&lt;br&gt;
181478591	2012-07-14 21:28:13	FALSE	519786087		2012-07-14 21:25:27	FALSE	amt	0.625	4320420	USA	WA	Kirkland	24.16.21.57	[275-285,];[287-302,];[304-316,];[326-338,];[340-352,];[354-375,];[392-406,];[417-427,];[429-434,];[437-446,];[464-472,];[474-481,];[484-497,];[507-518,];	---	[70-82,];[86-109,];[377-390,];[448-462,];		NCT00012454	97	[275-285,];[287-302,];[304-316,];[326-338,];[340-352,];[354-375,];[377-390,];[392-406,];[417-427,];[429-434,];[437-446,];[448-462,];[464-472,];[474-481,];[484-497,];[507-518,];	Words should be highlighted as MedicationName:&lt;br&gt;&lt;span style="background-color:yellow"&gt;prednisone&lt;/span&gt;&lt;br&gt; &lt;span style="background-color:yellow"&gt;cyclophosphmide&lt;/span&gt;&lt;br&gt; &lt;span style="background-color:yellow"&gt;cyclosporine&lt;/span&gt;&lt;br&gt; &lt;span style="background-color:yellow"&gt;methotrexate&lt;/span&gt;&lt;br&gt; &lt;span style="backgr…	[235-263,];	Words should be highlighted as MedicationType:&lt;br&gt;&lt;span style="background-color:limegreen"&gt;Immunosuppressive medication&lt;/span&gt;&lt;br&gt;
181478591	2012-07-15 16:55:31	FALSE	520095219		2012-07-15 16:54:27	FALSE	amt	0.9286	84786	USA	PA	Carnegie	24.3.96.94	[275-285,];[287-302,];[304-316,];[326-338,];[340-352,];[354-375,];[377-406,];[417-434,];[437-446,];[448-481,];[484-497,];[507-518,];	---	[235-263,];		NCT00012454	97	[275-285,];[287-302,];[304-316,];[326-338,];[340-352,];[354-375,];[377-390,];[392-406,];[417-427,];[429-434,];[437-446,];[448-462,];[464-472,];[474-481,];[484-497,];[507-518,];	Words should be highlighted as MedicationName:&lt;br&gt;&lt;span style="background-color:yellow"&gt;prednisone&lt;/span&gt;&lt;br&gt; &lt;span style="background-color:yellow"&gt;cyclophosphmide&lt;/span&gt;&lt;br&gt; &lt;span style="background-color:yellow"&gt;cyclosporine&lt;/span&gt;&lt;br&gt; &lt;span style="background-color:yellow"&gt;methotrexate&lt;/span&gt;&lt;br&gt; &lt;span style="backgr…	[235-263,];	Words should be highlighted as MedicationType:&lt;br&gt;&lt;span style="background-color:limegreen"&gt;Immunosuppressive medication&lt;/span&gt;&lt;br&gt;
181478592	2012-07-13 03:29:53	FALSE	519072547		2012-07-13 03:29:40	FALSE	amt	0.7891	43464	USA	OH	Holland	72.241.120.142		---	[253-267,];		NCT00015691	98		Words should be highlighted as MedicationName:&lt;br&gt;	[253-267,];[340-345,];	Words should be highlighted as MedicationType:&lt;br&gt;&lt;span style="background-color:limegreen"&gt;anti-HIV drugs&lt;/span&gt;&lt;br&gt; &lt;span style="background-color:limegreen"&gt;drugs&lt;/span&gt;&lt;br&gt;
181478592	2012-07-14 03:42:03	FALSE	519494192		2012-07-14 03:41:45	FALSE	amt	0.7311	5339267	USA	WA	Everett	50.54.163.28		---			NCT00015691	98		Words should be highlighted as MedicationName:&lt;br&gt;	[253-267,];[340-345,];	Words should be highlighted as MedicationType:&lt;br&gt;&lt;span style="background-color:limegreen"&gt;anti-HIV drugs&lt;/span&gt;&lt;br&gt; &lt;span style="background-color:limegreen"&gt;drugs&lt;/span&gt;&lt;br&gt;
181478592	2012-07-14 05:52:16	FALSE	519535598		2012-07-14 05:52:10	FALSE	amt	0.6154	8311379	USA	CA	San Jose	209.73.132.249		---			NCT00015691	98		Words should be highlighted as MedicationName:&lt;br&gt;	[253-267,];[340-345,];	Words should be highlighted as MedicationType:&lt;br&gt;&lt;span style="background-color:limegreen"&gt;anti-HIV drugs&lt;/span&gt;&lt;br&gt; &lt;span style="background-color:limegreen"&gt;drugs&lt;/span&gt;&lt;br&gt;
181478592	2012-07-15 06:20:01	FALSE	519951310		2012-07-15 06:19:46	FALSE	amt	0.7619	10162600	USA	FL	Palmetto	70.126.215.34		---	[253-267,];[340-345,];		NCT00015691	98		Words should be highlighted as MedicationName:&lt;br&gt;	[253-267,];[340-345,];	Words should be highlighted as MedicationType:&lt;br&gt;&lt;span style="background-color:limegreen"&gt;anti-HIV drugs&lt;/span&gt;&lt;br&gt; &lt;span style="background-color:limegreen"&gt;drugs&lt;/span&gt;&lt;br&gt;
181478592	2012-07-15 10:20:10	FALSE	520001480		2012-07-15 10:19:27	FALSE	amt	0.9	10411359	USA	TX	El Paso	173.172.206.164		---	[253-267,];[340-345,];		NCT00015691	98		Words should be highlighted as MedicationName:&lt;br&gt;	[253-267,];[340-345,];	Words should be highlighted as MedicationType:&lt;br&gt;&lt;span style="background-color:limegreen"&gt;anti-HIV drugs&lt;/span&gt;&lt;br&gt; &lt;span style="background-color:limegreen"&gt;drugs&lt;/span&gt;&lt;br&gt;
181478593	2012-07-14 00:17:51	FALSE	519419917		2012-07-14 00:17:23	FALSE	amt	0.799	6566442	USA	CA	Concord	107.36.70.27		---	[12-20,];[160-179,];[181-189,];[194-203,];[218-230,];		NCT00015691	99	[181-189,];[194-203,];[218-230,];	Words should be highlighted as MedicationName:&lt;br&gt;&lt;span style="background-color:yellow"&gt;estrogen&lt;/span&gt;&lt;br&gt; &lt;span style="background-color:yellow"&gt;progestin&lt;/span&gt;&lt;br&gt; &lt;span style="background-color:yellow"&gt;testosterone&lt;/span&gt;&lt;br&gt;	[12-20,];[143-151,];[160-173,];[243-251,];	Words should be highlighted as MedicationType:&lt;br&gt;&lt;span style="background-color:limegreen"&gt;hormones&lt;/span&gt;&lt;br&gt; &lt;span style="background-color:limegreen"&gt;Hormones&lt;/span&gt;&lt;br&gt; &lt;span style="background-color:limegreen"&gt;birth control&lt;/span&gt;&lt;br&gt; &lt;span style="background-color:limegreen"&gt;hormones&lt;/span&gt;&lt;br&gt;
181478593	2012-07-14 05:00:55	FALSE	519520118		2012-07-14 05:00:23	FALSE	amt	0.8095	4053364	USA	MA	Medford	98.216.36.133		---	[12-20,];[44-53,];[143-151,];[243-251,];[285-294,];		NCT00015691	99	[181-189,];[194-203,];[218-230,];	Words should be highlighted as MedicationName:&lt;br&gt;&lt;span style="background-color:yellow"&gt;estrogen&lt;/span&gt;&lt;br&gt; &lt;span style="background-color:yellow"&gt;progestin&lt;/span&gt;&lt;br&gt; &lt;span style="background-color:yellow"&gt;testosterone&lt;/span&gt;&lt;br&gt;	[12-20,];[143-151,];[160-173,];[243-251,];	Words should be highlighted as MedicationType:&lt;br&gt;&lt;span style="background-color:limegreen"&gt;hormones&lt;/span&gt;&lt;br&gt; &lt;span style="background-color:limegreen"&gt;Hormones&lt;/span&gt;&lt;br&gt; &lt;span style="background-color:limegreen"&gt;birth control&lt;/span&gt;&lt;br&gt; &lt;span style="background-color:limegreen"&gt;hormones&lt;/span&gt;&lt;br&gt;
181478593	2012-07-14 22:30:43	FALSE	519807124		2012-07-14 22:30:20	FALSE	amt	1	8510585	USA	OR	Klamath Falls	216.7.125.201		---	[12-20,];[160-179,];[181-189,];[194-203,];		NCT00015691	99	[181-189,];[194-203,];[218-230,];	Words should be highlighted as MedicationName:&lt;br&gt;&lt;span style="background-color:yellow"&gt;estrogen&lt;/span&gt;&lt;br&gt; &lt;span style="background-color:yellow"&gt;progestin&lt;/span&gt;&lt;br&gt; &lt;span style="background-color:yellow"&gt;testosterone&lt;/span&gt;&lt;br&gt;	[12-20,];[143-151,];[160-173,];[243-251,];	Words should be highlighted as MedicationType:&lt;br&gt;&lt;span style="background-color:limegreen"&gt;hormones&lt;/span&gt;&lt;br&gt; &lt;span style="background-color:limegreen"&gt;Hormones&lt;/span&gt;&lt;br&gt; &lt;span style="background-color:limegreen"&gt;birth control&lt;/span&gt;&lt;br&gt; &lt;span style="background-color:limegreen"&gt;hormones&lt;/span&gt;&lt;br&gt;
181478593	2012-07-15 04:34:45	FALSE	519922759		2012-07-15 04:34:09	FALSE	amt	0.7516	4783	USA	SD	Belle Fourche	64.179.188.158	[181-189,];[194-203,];[218-230,];	---	[12-20,];[143-151,];[160-179,];[243-251,];		NCT00015691	99	[181-189,];[194-203,];[218-230,];	Words should be highlighted as MedicationName:&lt;br&gt;&lt;span style="background-color:yellow"&gt;estrogen&lt;/span&gt;&lt;br&gt; &lt;span style="background-color:yellow"&gt;progestin&lt;/span&gt;&lt;br&gt; &lt;span style="background-color:yellow"&gt;testosterone&lt;/span&gt;&lt;br&gt;	[12-20,];[143-151,];[160-173,];[243-251,];	Words should be highlighted as MedicationType:&lt;br&gt;&lt;span style="background-color:limegreen"&gt;hormones&lt;/span&gt;&lt;br&gt; &lt;span style="background-color:limegreen"&gt;Hormones&lt;/span&gt;&lt;br&gt; &lt;span style="background-color:limegreen"&gt;birth control&lt;/span&gt;&lt;br&gt; &lt;span style="background-color:limegreen"&gt;hormones&lt;/span&gt;&lt;br&gt;
181478593	2012-07-15 14:14:56	FALSE	520047800		2012-07-15 14:14:12	FALSE	amt	0.7755	1211677	USA	FL	Panama City	24.96.39.145	[181-189,];[194-203,];[218-230,];	---	[12-20,];[143-151,];[160-179,];[243-251,];		NCT00015691	99	[181-189,];[194-203,];[218-230,];	Words should be highlighted as MedicationName:&lt;br&gt;&lt;span style="background-color:yellow"&gt;estrogen&lt;/span&gt;&lt;br&gt; &lt;span style="background-color:yellow"&gt;progestin&lt;/span&gt;&lt;br&gt; &lt;span style="background-color:yellow"&gt;testosterone&lt;/span&gt;&lt;br&gt;	[12-20,];[143-151,];[160-173,];[243-251,];	Words should be highlighted as MedicationType:&lt;br&gt;&lt;span style="background-color:limegreen"&gt;hormones&lt;/span&gt;&lt;br&gt; &lt;span style="background-color:limegreen"&gt;Hormones&lt;/span&gt;&lt;br&gt; &lt;span style="background-color:limegreen"&gt;birth control&lt;/span&gt;&lt;br&gt; &lt;span style="background-color:limegreen"&gt;hormones&lt;/span&gt;&lt;br&gt;
181478594	2012-07-13 04:11:23	FALSE	519087043		2012-07-13 04:09:26	FALSE	amt	0.7891	43464	USA	OH	Holland	72.241.120.142	[501-505,];[509-524,];[550-560,];[721-735,];[737-748,];[750-756,];[801-812,];[818-828,];[844-853,];[859-870,];[874-884,];[1184-1197,];[1218-1227,];	---	[370-378,];[390-402,];[414-430,];[432-451,];[453-467,];[469-477,];[760-772,];[1198-1217,];		NCT00015691	100	[73-82,];[86-99,];[370-378,];[390-402,];[414-426,];[432-444,];[501-505,];[509-524,];[550-560,];[721-735,];[737-748,];[750-756,];[784-790,];[801-812,];[818-828,];[844-853,];[859-870,];[874-884,];[1184-1197,];[1218-1227,];	Words should be highlighted as MedicationName:&lt;br&gt;&lt;span style="background-color:yellow"&gt;metformin&lt;/span&gt;&lt;br&gt; &lt;span style="background-color:yellow"&gt;rosiglitazone&lt;/span&gt;&lt;br&gt; &lt;span style="background-color:yellow"&gt;estrogen&lt;/span&gt;&lt;br&gt; &lt;span style="background-color:yellow"&gt;testosterone&lt;/span&gt;&lt;br&gt; &lt;span style="background-co…	[253-258,];[318-323,];[453-467,];[469-477,];[571-584,];[600-605,];[641-646,];[684-689,];[760-772,];[886-891,];[929-934,];[1198-1217,];	Words should be highlighted as MedicationType:&lt;br&gt;&lt;span style="background-color:limegreen"&gt;drugs&lt;/span&gt;&lt;br&gt; &lt;span style="background-color:limegreen"&gt;drugs&lt;/span&gt;&lt;br&gt; &lt;span style="background-color:limegreen"&gt;growth hormone&lt;/span&gt;&lt;br&gt; &lt;span style="background-color:limegreen"&gt;steroids&lt;/span&gt;&lt;br&gt; &lt;span style="background-…
181478594	2012-07-14 00:45:16	FALSE	519429742		2012-07-14 00:43:30	FALSE	amt	0.8571	9922263	USA	CT	Windsor	99.146.124.185	[73-82,];[86-99,];[370-378,];[390-402,];[414-426,];[432-444,];[453-467,];[501-505,];[509-524,];[550-560,];[721-735,];[737-748,];[750-756,];[760-772,];[784-790,];[801-812,];[818-828,];[844-853,];[859-870,];[874-884,];[1184-1197,];[1218-1227,];	---	[145-150,];[253-258,];[318-323,];[469-477,];[571-584,];[600-605,];[628-646,];[684-689,];[886-891,];[929-934,];[1198-1217,];		NCT00015691	100	[73-82,];[86-99,];[370-378,];[390-402,];[414-426,];[432-444,];[501-505,];[509-524,];[550-560,];[721-735,];[737-748,];[750-756,];[784-790,];[801-812,];[818-828,];[844-853,];[859-870,];[874-884,];[1184-1197,];[1218-1227,];	Words should be highlighted as MedicationName:&lt;br&gt;&lt;span style="background-color:yellow"&gt;metformin&lt;/span&gt;&lt;br&gt; &lt;span style="background-color:yellow"&gt;rosiglitazone&lt;/span&gt;&lt;br&gt; &lt;span style="background-color:yellow"&gt;estrogen&lt;/span&gt;&lt;br&gt; &lt;span style="background-color:yellow"&gt;testosterone&lt;/span&gt;&lt;br&gt; &lt;span style="background-co…	[253-258,];[318-323,];[453-467,];[469-477,];[571-584,];[600-605,];[641-646,];[684-689,];[760-772,];[886-891,];[929-934,];[1198-1217,];	Words should be highlighted as MedicationType:&lt;br&gt;&lt;span style="background-color:limegreen"&gt;drugs&lt;/span&gt;&lt;br&gt; &lt;span style="background-color:limegreen"&gt;drugs&lt;/span&gt;&lt;br&gt; &lt;span style="background-color:limegreen"&gt;growth hormone&lt;/span&gt;&lt;br&gt; &lt;span style="background-color:limegreen"&gt;steroids&lt;/span&gt;&lt;br&gt; &lt;span style="background-…
181478594	2012-07-14 18:22:48	FALSE	519718984		2012-07-14 18:21:16	FALSE	amt	0.9444	10359927	USA	GA	Athens	96.32.128.25	[73-82,];[86-99,];[370-378,];[390-402,];[453-467,];[501-505,];[509-524,];[550-560,];[721-735,];[737-748,];[750-756,];[784-790,];[801-812,];[818-828,];[844-853,];[859-870,];[874-884,];[1184-1197,];[1218-1227,];	---	[253-258,];[318-323,];[414-430,];[432-451,];[469-477,];[571-584,];[600-605,];[641-646,];[684-689,];[886-891,];[929-934,];[1198-1217,];		NCT00015691	100	[73-82,];[86-99,];[370-378,];[390-402,];[414-426,];[432-444,];[501-505,];[509-524,];[550-560,];[721-735,];[737-748,];[750-756,];[784-790,];[801-812,];[818-828,];[844-853,];[859-870,];[874-884,];[1184-1197,];[1218-1227,];	Words should be highlighted as MedicationName:&lt;br&gt;&lt;span style="background-color:yellow"&gt;metformin&lt;/span&gt;&lt;br&gt; &lt;span style="background-color:yellow"&gt;rosiglitazone&lt;/span&gt;&lt;br&gt; &lt;span style="background-color:yellow"&gt;estrogen&lt;/span&gt;&lt;br&gt; &lt;span style="background-color:yellow"&gt;testosterone&lt;/span&gt;&lt;br&gt; &lt;span style="background-co…	[253-258,];[318-323,];[453-467,];[469-477,];[571-584,];[600-605,];[641-646,];[684-689,];[760-772,];[886-891,];[929-934,];[1198-1217,];	Words should be highlighted as MedicationType:&lt;br&gt;&lt;span style="background-color:limegreen"&gt;drugs&lt;/span&gt;&lt;br&gt; &lt;span style="background-color:limegreen"&gt;drugs&lt;/span&gt;&lt;br&gt; &lt;span style="background-color:limegreen"&gt;growth hormone&lt;/span&gt;&lt;br&gt; &lt;span style="background-color:limegreen"&gt;steroids&lt;/span&gt;&lt;br&gt; &lt;span style="background-…
181478594	2012-07-15 03:30:40	FALSE	519895826		2012-07-15 03:27:47	FALSE	amt	0.8507	189864	USA	CO	Denver	67.190.24.86	[73-82,];[86-99,];[360-378,];[380-402,];[404-430,];[501-505,];[509-524,];[550-560,];[721-735,];[737-748,];[750-756,];[801-812,];[818-828,];[844-853,];[859-870,];[874-884,];	---	[432-451,];[453-467,];[469-477,];[600-626,];[628-682,];[684-719,];[929-934,];[1198-1217,];		NCT00015691	100	[73-82,];[86-99,];[370-378,];[390-402,];[414-426,];[432-444,];[501-505,];[509-524,];[550-560,];[721-735,];[737-748,];[750-756,];[784-790,];[801-812,];[818-828,];[844-853,];[859-870,];[874-884,];[1184-1197,];[1218-1227,];	Words should be highlighted as MedicationName:&lt;br&gt;&lt;span style="background-color:yellow"&gt;metformin&lt;/span&gt;&lt;br&gt; &lt;span style="background-color:yellow"&gt;rosiglitazone&lt;/span&gt;&lt;br&gt; &lt;span style="background-color:yellow"&gt;estrogen&lt;/span&gt;&lt;br&gt; &lt;span style="background-color:yellow"&gt;testosterone&lt;/span&gt;&lt;br&gt; &lt;span style="background-co…	[253-258,];[318-323,];[453-467,];[469-477,];[571-584,];[600-605,];[641-646,];[684-689,];[760-772,];[886-891,];[929-934,];[1198-1217,];	Words should be highlighted as MedicationType:&lt;br&gt;&lt;span style="background-color:limegreen"&gt;drugs&lt;/span&gt;&lt;br&gt; &lt;span style="background-color:limegreen"&gt;drugs&lt;/span&gt;&lt;br&gt; &lt;span style="background-color:limegreen"&gt;growth hormone&lt;/span&gt;&lt;br&gt; &lt;span style="background-color:limegreen"&gt;steroids&lt;/span&gt;&lt;br&gt; &lt;span style="background-…
181478594	2012-07-15 17:38:29	FALSE	520108137		2012-07-15 17:37:08	FALSE	amt	0.9118	946983	USA	IL	Winnetka	108.193.37.83	[73-82,];[86-99,];[509-524,];[550-560,];[721-735,];[737-748,];[750-756,];[801-812,];[818-828,];[844-853,];[1184-1197,];[1218-1227,];	---	[253-258,];[360-378,];[380-402,];[404-430,];[453-467,];[469-477,];[1198-1217,];		NCT00015691	100	[73-82,];[86-99,];[370-378,];[390-402,];[414-426,];[432-444,];[501-505,];[509-524,];[550-560,];[721-735,];[737-748,];[750-756,];[784-790,];[801-812,];[818-828,];[844-853,];[859-870,];[874-884,];[1184-1197,];[1218-1227,];	Words should be highlighted as MedicationName:&lt;br&gt;&lt;span style="background-color:yellow"&gt;metformin&lt;/span&gt;&lt;br&gt; &lt;span style="background-color:yellow"&gt;rosiglitazone&lt;/span&gt;&lt;br&gt; &lt;span style="background-color:yellow"&gt;estrogen&lt;/span&gt;&lt;br&gt; &lt;span style="background-color:yellow"&gt;testosterone&lt;/span&gt;&lt;br&gt; &lt;span style="background-co…	[253-258,];[318-323,];[453-467,];[469-477,];[571-584,];[600-605,];[641-646,];[684-689,];[760-772,];[886-891,];[929-934,];[1198-1217,];	Words should be highlighted as MedicationType:&lt;br&gt;&lt;span style="background-color:limegreen"&gt;drugs&lt;/span&gt;&lt;br&gt; &lt;span style="background-color:limegreen"&gt;drugs&lt;/span&gt;&lt;br&gt; &lt;span style="background-color:limegreen"&gt;growth hormone&lt;/span&gt;&lt;br&gt; &lt;span style="background-color:limegreen"&gt;steroids&lt;/span&gt;&lt;br&gt; &lt;span style="background-…
181478595	2012-07-13 03:12:03	FALSE	519067011		2012-07-13 03:11:18	FALSE	amt	0.7311	5339267	USA	WA	Everett	50.54.163.28	[157-166,];[170-182,];	---	[239-249,];		NCT00015808	101	[157-166,];[170-182,];	Words should be highlighted as MedicationName:&lt;br&gt;&lt;span style="background-color:yellow"&gt;idebenone&lt;/span&gt;&lt;br&gt; &lt;span style="background-color:yellow"&gt;coenzyme Q10&lt;/span&gt;&lt;br&gt;	[239-249,];	Words should be highlighted as MedicationType:&lt;br&gt;&lt;span style="background-color:limegreen"&gt;medication&lt;/span&gt;&lt;br&gt;
181478595	2012-07-14 12:28:00	FALSE	519612276		2012-07-14 12:27:25	FALSE	amt	0.7727	2553672	USA	IA	Winthrop	208.126.63.147	[157-166,];[170-182,];	---	[239-249,];		NCT00015808	101	[157-166,];[170-182,];	Words should be highlighted as MedicationName:&lt;br&gt;&lt;span style="background-color:yellow"&gt;idebenone&lt;/span&gt;&lt;br&gt; &lt;span style="background-color:yellow"&gt;coenzyme Q10&lt;/span&gt;&lt;br&gt;	[239-249,];	Words should be highlighted as MedicationType:&lt;br&gt;&lt;span style="background-color:limegreen"&gt;medication&lt;/span&gt;&lt;br&gt;
181478595	2012-07-14 21:19:10	FALSE	519783589		2012-07-14 21:18:40	FALSE	amt	0.625	4320420	USA	WA	Kirkland	24.16.21.57	[157-166,];[170-182,];	---			NCT00015808	101	[157-166,];[170-182,];	Words should be highlighted as MedicationName:&lt;br&gt;&lt;span style="background-color:yellow"&gt;idebenone&lt;/span&gt;&lt;br&gt; &lt;span style="background-color:yellow"&gt;coenzyme Q10&lt;/span&gt;&lt;br&gt;	[239-249,];	Words should be highlighted as MedicationType:&lt;br&gt;&lt;span style="background-color:limegreen"&gt;medication&lt;/span&gt;&lt;br&gt;
181478595	2012-07-15 04:23:37	FALSE	519919112		2012-07-15 04:23:01	FALSE	amt	1	10432471	USA	FL	Rotonda West	69.247.84.6	[157-166,];[170-182,];	---	[239-249,];		NCT00015808	101	[157-166,];[170-182,];	Words should be highlighted as MedicationName:&lt;br&gt;&lt;span style="background-color:yellow"&gt;idebenone&lt;/span&gt;&lt;br&gt; &lt;span style="background-color:yellow"&gt;coenzyme Q10&lt;/span&gt;&lt;br&gt;	[239-249,];	Words should be highlighted as MedicationType:&lt;br&gt;&lt;span style="background-color:limegreen"&gt;medication&lt;/span&gt;&lt;br&gt;
181478595	2012-07-15 13:59:27	FALSE	520043827		2012-07-15 13:58:51	FALSE	amt	1	356943	USA	DC	Washington	71.191.96.152	[157-166,];	---	[239-249,];		NCT00015808	101	[157-166,];[170-182,];	Words should be highlighted as MedicationName:&lt;br&gt;&lt;span style="background-color:yellow"&gt;idebenone&lt;/span&gt;&lt;br&gt; &lt;span style="background-color:yellow"&gt;coenzyme Q10&lt;/span&gt;&lt;br&gt;	[239-249,];	Words should be highlighted as MedicationType:&lt;br&gt;&lt;span style="background-color:limegreen"&gt;medication&lt;/span&gt;&lt;br&gt;
181478596	2012-07-14 04:25:26	FALSE	519508825		2012-07-14 04:24:54	FALSE	amt	0.7619	10162600	USA	FL	Palmetto	70.126.215.34	[742-762,];[763-772,];	---	[102-113,];		NCT00016744	102	[742-762,];[763-772,];	Words should be highlighted as MedicationName:&lt;br&gt;&lt;span style="background-color:yellow"&gt;4-phenylbutyric acid&lt;/span&gt;&lt;br&gt; &lt;span style="background-color:yellow"&gt;Genistein&lt;/span&gt;&lt;br&gt;	[102-113,];[276-286,];	Words should be highlighted as MedicationType:&lt;br&gt;&lt;span style="background-color:limegreen"&gt;antibiotics&lt;/span&gt;&lt;br&gt; &lt;span style="background-color:limegreen"&gt;Medication&lt;/span&gt;&lt;br&gt;
181478596	2012-07-14 22:11:08	FALSE	519800710		2012-07-14 22:10:35	FALSE	amt	0.799	6566442	USA	CA	San Leandro	184.208.105.197	[744-762,];[763-772,];	---	[102-113,];[276-286,];		NCT00016744	102	[742-762,];[763-772,];	Words should be highlighted as MedicationName:&lt;br&gt;&lt;span style="background-color:yellow"&gt;4-phenylbutyric acid&lt;/span&gt;&lt;br&gt; &lt;span style="background-color:yellow"&gt;Genistein&lt;/span&gt;&lt;br&gt;	[102-113,];[276-286,];	Words should be highlighted as MedicationType:&lt;br&gt;&lt;span style="background-color:limegreen"&gt;antibiotics&lt;/span&gt;&lt;br&gt; &lt;span style="background-color:limegreen"&gt;Medication&lt;/span&gt;&lt;br&gt;
181478596	2012-07-14 22:16:59	FALSE	519802595		2012-07-14 22:15:43	FALSE	amt	0.8421	918644	USA	TX	Houston	173.45.219.139	[742-762,];[763-772,];	---	[102-113,];[276-286,];		NCT00016744	102	[742-762,];[763-772,];	Words should be highlighted as MedicationName:&lt;br&gt;&lt;span style="background-color:yellow"&gt;4-phenylbutyric acid&lt;/span&gt;&lt;br&gt; &lt;span style="background-color:yellow"&gt;Genistein&lt;/span&gt;&lt;br&gt;	[102-113,];[276-286,];	Words should be highlighted as MedicationType:&lt;br&gt;&lt;span style="background-color:limegreen"&gt;antibiotics&lt;/span&gt;&lt;br&gt; &lt;span style="background-color:limegreen"&gt;Medication&lt;/span&gt;&lt;br&gt;
181478596	2012-07-15 03:53:27	FALSE	519904170		2012-07-15 03:50:27	FALSE	amt	0.7891	43464	USA	OH	Holland	72.241.120.142	[763-772,];	---	[102-113,];		NCT00016744	102	[742-762,];[763-772,];	Words should be highlighted as MedicationName:&lt;br&gt;&lt;span style="background-color:yellow"&gt;4-phenylbutyric acid&lt;/span&gt;&lt;br&gt; &lt;span style="background-color:yellow"&gt;Genistein&lt;/span&gt;&lt;br&gt;	[102-113,];[276-286,];	Words should be highlighted as MedicationType:&lt;br&gt;&lt;span style="background-color:limegreen"&gt;antibiotics&lt;/span&gt;&lt;br&gt; &lt;span style="background-color:limegreen"&gt;Medication&lt;/span&gt;&lt;br&gt;
181478596	2012-07-15 07:49:50	FALSE	519973095		2012-07-15 07:49:10	FALSE	amt	0.9091	161105	USA	CA	Santa Clara	24.6.17.164	[742-762,];[763-772,];	---	[102-113,];[276-286,];		NCT00016744	102	[742-762,];[763-772,];	Words should be highlighted as MedicationName:&lt;br&gt;&lt;span style="background-color:yellow"&gt;4-phenylbutyric acid&lt;/span&gt;&lt;br&gt; &lt;span style="background-color:yellow"&gt;Genistein&lt;/span&gt;&lt;br&gt;	[102-113,];[276-286,];	Words should be highlighted as MedicationType:&lt;br&gt;&lt;span style="background-color:limegreen"&gt;antibiotics&lt;/span&gt;&lt;br&gt; &lt;span style="background-color:limegreen"&gt;Medication&lt;/span&gt;&lt;br&gt;
181478597	2012-07-13 02:18:56	FALSE	519047814		2012-07-13 02:18:38	FALSE	amt	0.7311	5339267	USA	WA	Everett	50.54.163.28		---	[244-256,];		NCT00017693	103		Words should be highlighted as MedicationName:&lt;br&gt;	[252-256,];	Words should be highlighted as MedicationType:&lt;br&gt;&lt;span style="background-color:limegreen"&gt;drug&lt;/span&gt;&lt;br&gt;
181478597	2012-07-13 02:31:50	FALSE	519052882		2012-07-13 02:31:29	FALSE	amt	0.7891	43464	USA	OH	Holland	72.241.120.142		---	[252-256,];		NCT00017693	103		Words should be highlighted as MedicationName:&lt;br&gt;	[252-256,];	Words should be highlighted as MedicationType:&lt;br&gt;&lt;span style="background-color:limegreen"&gt;drug&lt;/span&gt;&lt;br&gt;
181478597	2012-07-13 19:07:53	FALSE	519326622		2012-07-13 19:07:23	FALSE	amt	0.8676	9978919	GBR	D3	Chesterfield	94.14.220.217		---	[252-256,];		NCT00017693	103		Words should be highlighted as MedicationName:&lt;br&gt;	[252-256,];	Words should be highlighted as MedicationType:&lt;br&gt;&lt;span style="background-color:limegreen"&gt;drug&lt;/span&gt;&lt;br&gt;
181478597	2012-07-15 00:32:36	FALSE	519843719		2012-07-15 00:32:27	FALSE	amt	0.8421	918644	USA	TX	Houston	173.45.219.139		---	[252-256,];		NCT00017693	103		Words should be highlighted as MedicationName:&lt;br&gt;	[252-256,];	Words should be highlighted as MedicationType:&lt;br&gt;&lt;span style="background-color:limegreen"&gt;drug&lt;/span&gt;&lt;br&gt;
181478597	2012-07-15 15:37:17	FALSE	520073456		2012-07-15 15:36:53	FALSE	amt	0.7361	7568545	USA	WA	Lakewood	24.19.83.104		---	[125-138,];[244-256,];		NCT00017693	103		Words should be highlighted as MedicationName:&lt;br&gt;	[252-256,];	Words should be highlighted as MedicationType:&lt;br&gt;&lt;span style="background-color:limegreen"&gt;drug&lt;/span&gt;&lt;br&gt;
181478598	2012-07-13 12:05:23	FALSE	519205009		2012-07-13 12:03:12	FALSE	amt	0.6269	9567005	USA	CA	San Jose	205.164.34.205		---	[15-22,];		NCT00017693	104	[410-423,];	Words should be highlighted as MedicationName:&lt;br&gt;&lt;span style="background-color:yellow"&gt;Interleukin-4&lt;/span&gt;&lt;br&gt;	[300-305,];	Words should be highlighted as MedicationType:&lt;br&gt;&lt;span style="background-color:limegreen"&gt;drugs&lt;/span&gt;&lt;br&gt;
181478598	2012-07-13 21:55:42	FALSE	519371611		2012-07-13 21:55:15	FALSE	amt	1	9838842	GBR	V2	Glasgow	81.106.29.147	[410-423,];	---	[300-305,];		NCT00017693	104	[410-423,];	Words should be highlighted as MedicationName:&lt;br&gt;&lt;span style="background-color:yellow"&gt;Interleukin-4&lt;/span&gt;&lt;br&gt;	[300-305,];	Words should be highlighted as MedicationType:&lt;br&gt;&lt;span style="background-color:limegreen"&gt;drugs&lt;/span&gt;&lt;br&gt;
181478598	2012-07-14 03:50:56	FALSE	519497078		2012-07-14 03:50:46	FALSE	amt	0.75	237314	CAN	ON	Toronto	99.232.150.213		---	[300-305,];		NCT00017693	104	[410-423,];	Words should be highlighted as MedicationName:&lt;br&gt;&lt;span style="background-color:yellow"&gt;Interleukin-4&lt;/span&gt;&lt;br&gt;	[300-305,];	Words should be highlighted as MedicationType:&lt;br&gt;&lt;span style="background-color:limegreen"&gt;drugs&lt;/span&gt;&lt;br&gt;
181478598	2012-07-14 05:52:27	FALSE	519535674		2012-07-14 05:52:19	FALSE	amt	0.6154	8311379	USA	CA	San Jose	209.73.132.249		---	[300-305,];		NCT00017693	104	[410-423,];	Words should be highlighted as MedicationName:&lt;br&gt;&lt;span style="background-color:yellow"&gt;Interleukin-4&lt;/span&gt;&lt;br&gt;	[300-305,];	Words should be highlighted as MedicationType:&lt;br&gt;&lt;span style="background-color:limegreen"&gt;drugs&lt;/span&gt;&lt;br&gt;
181478598	2012-07-15 01:21:39	FALSE	519857744		2012-07-15 01:21:20	FALSE	amt	0.8571	44773	USA	MA	Worcester	24.107.226.30		---			NCT00017693	104	[410-423,];	Words should be highlighted as MedicationName:&lt;br&gt;&lt;span style="background-color:yellow"&gt;Interleukin-4&lt;/span&gt;&lt;br&gt;	[300-305,];	Words should be highlighted as MedicationType:&lt;br&gt;&lt;span style="background-color:limegreen"&gt;drugs&lt;/span&gt;&lt;br&gt;
181478599	2012-07-14 00:00:26	FALSE	519413381		2012-07-13 23:59:49	FALSE	amt	0.799	6566442	USA	CA	Concord	107.36.70.27	[181-191,];[517-536,];[537-545,];	---			NCT00018213	105	[181-191,];[267-277,];[293-301,];[506-516,];[517-536,];	Words should be highlighted as MedicationName:&lt;br&gt;&lt;span style="background-color:yellow"&gt;naltrexone&lt;/span&gt;&lt;br&gt; &lt;span style="background-color:yellow"&gt;naltrexone&lt;/span&gt;&lt;br&gt; &lt;span style="background-color:yellow"&gt;nicotine&lt;/span&gt;&lt;br&gt; &lt;span style="background-color:yellow"&gt;Naltrexone&lt;/span&gt;&lt;br&gt; &lt;span style="background-color:…	[331-342,];[354-360,];	Words should be highlighted as MedicationType:&lt;br&gt;&lt;span style="background-color:limegreen"&gt;medications&lt;/span&gt;&lt;br&gt; &lt;span style="background-color:limegreen"&gt;opiate&lt;/span&gt;&lt;br&gt;
181478599	2012-07-14 01:08:45	FALSE	519436611		2012-07-14 01:08:00	FALSE	amt	0.7311	5339267	USA	WA	Everett	50.54.163.28	[181-191,];[267-277,];[506-516,];[517-536,];[537-545,];	---	[281-301,];		NCT00018213	105	[181-191,];[267-277,];[293-301,];[506-516,];[517-536,];	Words should be highlighted as MedicationName:&lt;br&gt;&lt;span style="background-color:yellow"&gt;naltrexone&lt;/span&gt;&lt;br&gt; &lt;span style="background-color:yellow"&gt;naltrexone&lt;/span&gt;&lt;br&gt; &lt;span style="background-color:yellow"&gt;nicotine&lt;/span&gt;&lt;br&gt; &lt;span style="background-color:yellow"&gt;Naltrexone&lt;/span&gt;&lt;br&gt; &lt;span style="background-color:…	[331-342,];[354-360,];	Words should be highlighted as MedicationType:&lt;br&gt;&lt;span style="background-color:limegreen"&gt;medications&lt;/span&gt;&lt;br&gt; &lt;span style="background-color:limegreen"&gt;opiate&lt;/span&gt;&lt;br&gt;
181478599	2012-07-14 17:21:48	FALSE	519701829		2012-07-14 17:20:22	FALSE	amt	0.7778	7374141	USA	AL	Florence	71.207.173.159	[181-191,];[267-277,];[281-301,];[506-516,];[517-536,];[537-545,];	---	[354-360,];		NCT00018213	105	[181-191,];[267-277,];[293-301,];[506-516,];[517-536,];	Words should be highlighted as MedicationName:&lt;br&gt;&lt;span style="background-color:yellow"&gt;naltrexone&lt;/span&gt;&lt;br&gt; &lt;span style="background-color:yellow"&gt;naltrexone&lt;/span&gt;&lt;br&gt; &lt;span style="background-color:yellow"&gt;nicotine&lt;/span&gt;&lt;br&gt; &lt;span style="background-color:yellow"&gt;Naltrexone&lt;/span&gt;&lt;br&gt; &lt;span style="background-color:…	[331-342,];[354-360,];	Words should be highlighted as MedicationType:&lt;br&gt;&lt;span style="background-color:limegreen"&gt;medications&lt;/span&gt;&lt;br&gt; &lt;span style="background-color:limegreen"&gt;opiate&lt;/span&gt;&lt;br&gt;
181478599	2012-07-15 02:20:22	FALSE	519874188		2012-07-15 02:19:31	FALSE	amt	1	9391559	USA	VA	Charlottesville	71.62.149.203	[181-191,];[267-277,];[281-301,];[506-516,];[517-536,];	---	[354-360,];		NCT00018213	105	[181-191,];[267-277,];[293-301,];[506-516,];[517-536,];	Words should be highlighted as MedicationName:&lt;br&gt;&lt;span style="background-color:yellow"&gt;naltrexone&lt;/span&gt;&lt;br&gt; &lt;span style="background-color:yellow"&gt;naltrexone&lt;/span&gt;&lt;br&gt; &lt;span style="background-color:yellow"&gt;nicotine&lt;/span&gt;&lt;br&gt; &lt;span style="background-color:yellow"&gt;Naltrexone&lt;/span&gt;&lt;br&gt; &lt;span style="background-color:…	[331-342,];[354-360,];	Words should be highlighted as MedicationType:&lt;br&gt;&lt;span style="background-color:limegreen"&gt;medications&lt;/span&gt;&lt;br&gt; &lt;span style="background-color:limegreen"&gt;opiate&lt;/span&gt;&lt;br&gt;
181478599	2012-07-15 10:43:19	FALSE	520005279		2012-07-15 10:42:19	FALSE	amt	0.8676	9978919	GBR	Q5	York	94.14.220.217	[181-191,];[506-516,];[517-536,];	---	[281-301,];[354-360,];		NCT00018213	105	[181-191,];[267-277,];[293-301,];[506-516,];[517-536,];	Words should be highlighted as MedicationName:&lt;br&gt;&lt;span style="background-color:yellow"&gt;naltrexone&lt;/span&gt;&lt;br&gt; &lt;span style="background-color:yellow"&gt;naltrexone&lt;/span&gt;&lt;br&gt; &lt;span style="background-color:yellow"&gt;nicotine&lt;/span&gt;&lt;br&gt; &lt;span style="background-color:yellow"&gt;Naltrexone&lt;/span&gt;&lt;br&gt; &lt;span style="background-color:…	[331-342,];[354-360,];	Words should be highlighted as MedicationType:&lt;br&gt;&lt;span style="background-color:limegreen"&gt;medications&lt;/span&gt;&lt;br&gt; &lt;span style="background-color:limegreen"&gt;opiate&lt;/span&gt;&lt;br&gt;
181478600	2012-07-13 05:04:25	FALSE	519107148		2012-07-13 05:04:00	FALSE	amt	0.7891	43464	USA	OH	Holland	72.241.120.142	[418-428,];	---	[191-213,];[234-253,];		NCT00018603	106	[418-428,];	Words should be highlighted as MedicationName:&lt;br&gt;&lt;span style="background-color:yellow"&gt;Guanfacine&lt;/span&gt;&lt;br&gt;	[191-213,];[234-253,];	Words should be highlighted as MedicationType:&lt;br&gt;&lt;span style="background-color:limegreen"&gt;psychiatric medication&lt;/span&gt;&lt;br&gt; &lt;span style="background-color:limegreen"&gt;SSRI antidepressant&lt;/span&gt;&lt;br&gt;
181478600	2012-07-13 06:10:36	FALSE	519127350		2012-07-13 06:10:15	FALSE	amt	0.8571	9469982	CAN	ON	Toronto	24.52.214.235	[418-428,];	---	[191-213,];[234-253,];		NCT00018603	106	[418-428,];	Words should be highlighted as MedicationName:&lt;br&gt;&lt;span style="background-color:yellow"&gt;Guanfacine&lt;/span&gt;&lt;br&gt;	[191-213,];[234-253,];	Words should be highlighted as MedicationType:&lt;br&gt;&lt;span style="background-color:limegreen"&gt;psychiatric medication&lt;/span&gt;&lt;br&gt; &lt;span style="background-color:limegreen"&gt;SSRI antidepressant&lt;/span&gt;&lt;br&gt;
181478600	2012-07-13 21:32:49	FALSE	519365434		2012-07-13 21:32:31	FALSE	amt	0.9118	946983	USA	IL	Winnetka	108.193.37.83	[418-428,];	---	[234-253,];		NCT00018603	106	[418-428,];	Words should be highlighted as MedicationName:&lt;br&gt;&lt;span style="background-color:yellow"&gt;Guanfacine&lt;/span&gt;&lt;br&gt;	[191-213,];[234-253,];	Words should be highlighted as MedicationType:&lt;br&gt;&lt;span style="background-color:limegreen"&gt;psychiatric medication&lt;/span&gt;&lt;br&gt; &lt;span style="background-color:limegreen"&gt;SSRI antidepressant&lt;/span&gt;&lt;br&gt;
181478600	2012-07-14 00:39:19	FALSE	519427999		2012-07-14 00:38:40	FALSE	amt	0.7311	5339267	USA	WA	Everett	50.54.163.28	[418-428,];	---	[191-213,];[234-253,];		NCT00018603	106	[418-428,];	Words should be highlighted as MedicationName:&lt;br&gt;&lt;span style="background-color:yellow"&gt;Guanfacine&lt;/span&gt;&lt;br&gt;	[191-213,];[234-253,];	Words should be highlighted as MedicationType:&lt;br&gt;&lt;span style="background-color:limegreen"&gt;psychiatric medication&lt;/span&gt;&lt;br&gt; &lt;span style="background-color:limegreen"&gt;SSRI antidepressant&lt;/span&gt;&lt;br&gt;
181478600	2012-07-14 19:08:24	FALSE	519735793		2012-07-14 19:07:51	FALSE	amt	0.7778	7374141	USA	AL	Florence	71.207.173.159	[418-428,];	---	[191-213,];[234-253,];		NCT00018603	106	[418-428,];	Words should be highlighted as MedicationName:&lt;br&gt;&lt;span style="background-color:yellow"&gt;Guanfacine&lt;/span&gt;&lt;br&gt;	[191-213,];[234-253,];	Words should be highlighted as MedicationType:&lt;br&gt;&lt;span style="background-color:limegreen"&gt;psychiatric medication&lt;/span&gt;&lt;br&gt; &lt;span style="background-color:limegreen"&gt;SSRI antidepressant&lt;/span&gt;&lt;br&gt;
181478601	2012-07-13 15:19:54	FALSE	519260971		2012-07-13 15:19:09	FALSE	amt	0.8571	9922263	USA	CT	Windsor	99.146.124.185	[341-351,];[736-752,];[753-762,];[763-782,];[783-794,];[795-804,];[805-815,];[816-827,];	---	[145-161,];[200-212,];[300-312,];[369-386,];[424-432,];[604-625,];		NCT00019162	107	[341-351,];[736-752,];[753-762,];[763-782,];[783-794,];[795-804,];[805-815,];[816-827,];	Words should be highlighted as MedicationName:&lt;br&gt;&lt;span style="background-color:yellow"&gt;paclitaxel&lt;/span&gt;&lt;br&gt; &lt;span style="background-color:yellow"&gt;Cyclophosphamide&lt;/span&gt;&lt;br&gt; &lt;span style="background-color:yellow"&gt;Melphalan&lt;/span&gt;&lt;br&gt; &lt;span style="background-color:yellow"&gt;Etoposide phosphate&lt;/span&gt;&lt;br&gt; &lt;span style="b…	[145-161,];[200-212,];[300-312,];[424-432,];[604-625,];	Words should be highlighted as MedicationType:&lt;br&gt;&lt;span style="background-color:limegreen"&gt;Biologic therapy&lt;/span&gt;&lt;br&gt; &lt;span style="background-color:limegreen"&gt;Chemotherapy&lt;/span&gt;&lt;br&gt; &lt;span style="background-color:limegreen"&gt;chemotherapy&lt;/span&gt;&lt;br&gt; &lt;span style="background-color:limegreen"&gt;steroids&lt;/span&gt;&lt;br&gt; &lt;span st…
181478601	2012-07-13 21:50:46	FALSE	519370171		2012-07-13 21:49:39	FALSE	amt	1	9838842	GBR	V2	Glasgow	81.106.29.147	[341-351,];[736-752,];[753-762,];[763-782,];[783-794,];[795-804,];[805-815,];[816-827,];	---	[145-161,];[200-212,];[300-312,];[369-386,];[424-432,];[604-625,];		NCT00019162	107	[341-351,];[736-752,];[753-762,];[763-782,];[783-794,];[795-804,];[805-815,];[816-827,];	Words should be highlighted as MedicationName:&lt;br&gt;&lt;span style="background-color:yellow"&gt;paclitaxel&lt;/span&gt;&lt;br&gt; &lt;span style="background-color:yellow"&gt;Cyclophosphamide&lt;/span&gt;&lt;br&gt; &lt;span style="background-color:yellow"&gt;Melphalan&lt;/span&gt;&lt;br&gt; &lt;span style="background-color:yellow"&gt;Etoposide phosphate&lt;/span&gt;&lt;br&gt; &lt;span style="b…	[145-161,];[200-212,];[300-312,];[424-432,];[604-625,];	Words should be highlighted as MedicationType:&lt;br&gt;&lt;span style="background-color:limegreen"&gt;Biologic therapy&lt;/span&gt;&lt;br&gt; &lt;span style="background-color:limegreen"&gt;Chemotherapy&lt;/span&gt;&lt;br&gt; &lt;span style="background-color:limegreen"&gt;chemotherapy&lt;/span&gt;&lt;br&gt; &lt;span style="background-color:limegreen"&gt;steroids&lt;/span&gt;&lt;br&gt; &lt;span st…
181478601	2012-07-14 04:01:48	FALSE	519500642		2012-07-14 04:01:24	FALSE	amt	0.6269	9567005	USA	CA	Torrance	69.31.101.87		---	[200-212,];[604-625,];		NCT00019162	107	[341-351,];[736-752,];[753-762,];[763-782,];[783-794,];[795-804,];[805-815,];[816-827,];	Words should be highlighted as MedicationName:&lt;br&gt;&lt;span style="background-color:yellow"&gt;paclitaxel&lt;/span&gt;&lt;br&gt; &lt;span style="background-color:yellow"&gt;Cyclophosphamide&lt;/span&gt;&lt;br&gt; &lt;span style="background-color:yellow"&gt;Melphalan&lt;/span&gt;&lt;br&gt; &lt;span style="background-color:yellow"&gt;Etoposide phosphate&lt;/span&gt;&lt;br&gt; &lt;span style="b…	[145-161,];[200-212,];[300-312,];[424-432,];[604-625,];	Words should be highlighted as MedicationType:&lt;br&gt;&lt;span style="background-color:limegreen"&gt;Biologic therapy&lt;/span&gt;&lt;br&gt; &lt;span style="background-color:limegreen"&gt;Chemotherapy&lt;/span&gt;&lt;br&gt; &lt;span style="background-color:limegreen"&gt;chemotherapy&lt;/span&gt;&lt;br&gt; &lt;span style="background-color:limegreen"&gt;steroids&lt;/span&gt;&lt;br&gt; &lt;span st…
181478601	2012-07-14 15:34:45	FALSE	519669066		2012-07-14 15:30:56	FALSE	amt	0.7736	2296115	USA	WI	Milwaukee	76.229.182.246	[341-351,];[736-752,];[753-762,];[763-782,];[783-794,];[795-804,];[805-815,];[816-827,];	---	[145-161,];[200-212,];[300-312,];[369-386,];[424-432,];[604-625,];		NCT00019162	107	[341-351,];[736-752,];[753-762,];[763-782,];[783-794,];[795-804,];[805-815,];[816-827,];	Words should be highlighted as MedicationName:&lt;br&gt;&lt;span style="background-color:yellow"&gt;paclitaxel&lt;/span&gt;&lt;br&gt; &lt;span style="background-color:yellow"&gt;Cyclophosphamide&lt;/span&gt;&lt;br&gt; &lt;span style="background-color:yellow"&gt;Melphalan&lt;/span&gt;&lt;br&gt; &lt;span style="background-color:yellow"&gt;Etoposide phosphate&lt;/span&gt;&lt;br&gt; &lt;span style="b…	[145-161,];[200-212,];[300-312,];[424-432,];[604-625,];	Words should be highlighted as MedicationType:&lt;br&gt;&lt;span style="background-color:limegreen"&gt;Biologic therapy&lt;/span&gt;&lt;br&gt; &lt;span style="background-color:limegreen"&gt;Chemotherapy&lt;/span&gt;&lt;br&gt; &lt;span style="background-color:limegreen"&gt;chemotherapy&lt;/span&gt;&lt;br&gt; &lt;span style="background-color:limegreen"&gt;steroids&lt;/span&gt;&lt;br&gt; &lt;span st…
181478601	2012-07-15 13:56:04	FALSE	520043376		2012-07-15 13:55:22	FALSE	amt	0.6389	6216992	USA	PA	Morrisville	74.109.24.40	[753-762,];[763-782,];[783-794,];[795-804,];[805-815,];[816-827,];	---	[87-100,];[127-134,];[200-212,];		NCT00019162	107	[341-351,];[736-752,];[753-762,];[763-782,];[783-794,];[795-804,];[805-815,];[816-827,];	Words should be highlighted as MedicationName:&lt;br&gt;&lt;span style="background-color:yellow"&gt;paclitaxel&lt;/span&gt;&lt;br&gt; &lt;span style="background-color:yellow"&gt;Cyclophosphamide&lt;/span&gt;&lt;br&gt; &lt;span style="background-color:yellow"&gt;Melphalan&lt;/span&gt;&lt;br&gt; &lt;span style="background-color:yellow"&gt;Etoposide phosphate&lt;/span&gt;&lt;br&gt; &lt;span style="b…	[145-161,];[200-212,];[300-312,];[424-432,];[604-625,];	Words should be highlighted as MedicationType:&lt;br&gt;&lt;span style="background-color:limegreen"&gt;Biologic therapy&lt;/span&gt;&lt;br&gt; &lt;span style="background-color:limegreen"&gt;Chemotherapy&lt;/span&gt;&lt;br&gt; &lt;span style="background-color:limegreen"&gt;chemotherapy&lt;/span&gt;&lt;br&gt; &lt;span style="background-color:limegreen"&gt;steroids&lt;/span&gt;&lt;br&gt; &lt;span st…
181478602	2012-07-13 02:46:14	FALSE	519057988		2012-07-13 02:45:52	FALSE	amt	0.7891	43464	USA	OH	Holland	72.241.120.142		---	[36-39,];[180-184,];		NCT00019227	108		Words should be highlighted as MedicationName:&lt;br&gt;	[180-184,];	Words should be highlighted as MedicationType:&lt;br&gt;&lt;span style="background-color:limegreen"&gt;drug&lt;/span&gt;&lt;br&gt;
181478602	2012-07-13 19:05:47	FALSE	519326160		2012-07-13 19:05:29	FALSE	amt	0.7311	5339267	USA	WA	Everett	50.54.163.28		---	[162-184,];		NCT00019227	108		Words should be highlighted as MedicationName:&lt;br&gt;	[180-184,];	Words should be highlighted as MedicationType:&lt;br&gt;&lt;span style="background-color:limegreen"&gt;drug&lt;/span&gt;&lt;br&gt;
181478602	2012-07-14 20:32:51	FALSE	519770996		2012-07-14 20:32:30	FALSE	amt	0.8676	9978919	GBR	Q5	York	94.14.220.217		---	[180-184,];		NCT00019227	108		Words should be highlighted as MedicationName:&lt;br&gt;	[180-184,];	Words should be highlighted as MedicationType:&lt;br&gt;&lt;span style="background-color:limegreen"&gt;drug&lt;/span&gt;&lt;br&gt;
181478602	2012-07-15 00:42:08	FALSE	519846686		2012-07-15 00:41:52	FALSE	amt	0.8421	918644	USA	TX	Houston	173.45.219.139		---	[180-184,];		NCT00019227	108		Words should be highlighted as MedicationName:&lt;br&gt;	[180-184,];	Words should be highlighted as MedicationType:&lt;br&gt;&lt;span style="background-color:limegreen"&gt;drug&lt;/span&gt;&lt;br&gt;
181478602	2012-07-15 13:52:29	FALSE	520042633		2012-07-15 13:52:13	FALSE	amt	0.85	10314233	CAN	ON	York	108.162.174.156		---	[180-184,];		NCT00019227	108		Words should be highlighted as MedicationName:&lt;br&gt;	[180-184,];	Words should be highlighted as MedicationType:&lt;br&gt;&lt;span style="background-color:limegreen"&gt;drug&lt;/span&gt;&lt;br&gt;
181478603	2012-07-13 00:35:46	FALSE	519008892		2012-07-13 00:35:38	FALSE	amt	0.6824	7918256	GBR	L3	Rotherham	82.38.155.246	[141-151,];	---			NCT00019500	109	[141-151,];	Words should be highlighted as MedicationName:&lt;br&gt;&lt;span style="background-color:yellow"&gt;raloxifene&lt;/span&gt;&lt;br&gt;		Words should be highlighted as MedicationType:&lt;br&gt;
181478603	2012-07-13 02:09:07	FALSE	519044186		2012-07-13 02:08:54	FALSE	amt	0.7311	5339267	USA	WA	Everett	50.54.163.28	[141-151,];	---			NCT00019500	109	[141-151,];	Words should be highlighted as MedicationName:&lt;br&gt;&lt;span style="background-color:yellow"&gt;raloxifene&lt;/span&gt;&lt;br&gt;		Words should be highlighted as MedicationType:&lt;br&gt;
181478603	2012-07-14 00:32:02	FALSE	519425169		2012-07-14 00:31:42	FALSE	amt	0.799	6566442	USA	CA	Concord	107.36.70.27	[141-151,];	---			NCT00019500	109	[141-151,];	Words should be highlighted as MedicationName:&lt;br&gt;&lt;span style="background-color:yellow"&gt;raloxifene&lt;/span&gt;&lt;br&gt;		Words should be highlighted as MedicationType:&lt;br&gt;
181478603	2012-07-15 03:59:57	FALSE	519907690		2012-07-15 03:59:40	FALSE	amt	0.7619	10162600	USA	FL	Palmetto	70.126.215.34	[141-151,];	---			NCT00019500	109	[141-151,];	Words should be highlighted as MedicationName:&lt;br&gt;&lt;span style="background-color:yellow"&gt;raloxifene&lt;/span&gt;&lt;br&gt;		Words should be highlighted as MedicationType:&lt;br&gt;
181478603	2012-07-15 13:24:19	FALSE	520036169		2012-07-15 13:24:07	FALSE	amt	0.85	10314233	CAN	ON	York	108.162.174.156	[141-151,];	---			NCT00019500	109	[141-151,];	Words should be highlighted as MedicationName:&lt;br&gt;&lt;span style="background-color:yellow"&gt;raloxifene&lt;/span&gt;&lt;br&gt;		Words should be highlighted as MedicationType:&lt;br&gt;
181478604	2012-07-13 04:35:57	FALSE	519096340		2012-07-13 04:35:10	FALSE	amt	0.8696	8864093	USA	CA	Tulare	99.95.254.133	[232-241,];[243-251,];[253-257,];[591-601,];	---	[43-59,];[97-109,];[147-164,];[209-224,];[272-289,];[294-313,];		NCT00019500	110	[232-241,];[243-251,];[253-257,];[591-601,];	Words should be highlighted as MedicationName:&lt;br&gt;&lt;span style="background-color:yellow"&gt;tamoxifen&lt;/span&gt;&lt;br&gt; &lt;span style="background-color:yellow"&gt;estrogen&lt;/span&gt;&lt;br&gt; &lt;span style="background-color:yellow"&gt;DHEA&lt;/span&gt;&lt;br&gt; &lt;span style="background-color:yellow"&gt;Raloxifene&lt;/span&gt;&lt;br&gt;	[43-59,];[97-109,];[147-164,];[209-224,];[272-289,];[299-313,];	Words should be highlighted as MedicationType:&lt;br&gt;&lt;span style="background-color:limegreen"&gt;Biologic therapy&lt;/span&gt;&lt;br&gt; &lt;span style="background-color:limegreen"&gt;Chemotherapy&lt;/span&gt;&lt;br&gt; &lt;span style="background-color:limegreen"&gt;Endocrine therapy&lt;/span&gt;&lt;br&gt; &lt;span style="background-color:limegreen"&gt;steroid therapy&lt;/span&gt;&lt;br&gt;…
181478604	2012-07-13 04:43:57	FALSE	519099684		2012-07-13 04:43:19	FALSE	amt	0.7891	43464	USA	OH	Holland	72.241.120.142	[232-241,];[253-257,];[591-601,];	---	[43-59,];[97-109,];[147-164,];[243-251,];[272-289,];[299-313,];		NCT00019500	110	[232-241,];[243-251,];[253-257,];[591-601,];	Words should be highlighted as MedicationName:&lt;br&gt;&lt;span style="background-color:yellow"&gt;tamoxifen&lt;/span&gt;&lt;br&gt; &lt;span style="background-color:yellow"&gt;estrogen&lt;/span&gt;&lt;br&gt; &lt;span style="background-color:yellow"&gt;DHEA&lt;/span&gt;&lt;br&gt; &lt;span style="background-color:yellow"&gt;Raloxifene&lt;/span&gt;&lt;br&gt;	[43-59,];[97-109,];[147-164,];[209-224,];[272-289,];[299-313,];	Words should be highlighted as MedicationType:&lt;br&gt;&lt;span style="background-color:limegreen"&gt;Biologic therapy&lt;/span&gt;&lt;br&gt; &lt;span style="background-color:limegreen"&gt;Chemotherapy&lt;/span&gt;&lt;br&gt; &lt;span style="background-color:limegreen"&gt;Endocrine therapy&lt;/span&gt;&lt;br&gt; &lt;span style="background-color:limegreen"&gt;steroid therapy&lt;/span&gt;&lt;br&gt;…
181478604	2012-07-14 08:04:21	FALSE	519567199		2012-07-14 08:03:24	FALSE	amt	0.7311	5339267	USA	WA	Everett	50.54.163.28	[232-241,];[243-251,];[253-257,];[591-601,];	---	[43-59,];[97-109,];[147-164,];[209-224,];		NCT00019500	110	[232-241,];[243-251,];[253-257,];[591-601,];	Words should be highlighted as MedicationName:&lt;br&gt;&lt;span style="background-color:yellow"&gt;tamoxifen&lt;/span&gt;&lt;br&gt; &lt;span style="background-color:yellow"&gt;estrogen&lt;/span&gt;&lt;br&gt; &lt;span style="background-color:yellow"&gt;DHEA&lt;/span&gt;&lt;br&gt; &lt;span style="background-color:yellow"&gt;Raloxifene&lt;/span&gt;&lt;br&gt;	[43-59,];[97-109,];[147-164,];[209-224,];[272-289,];[299-313,];	Words should be highlighted as MedicationType:&lt;br&gt;&lt;span style="background-color:limegreen"&gt;Biologic therapy&lt;/span&gt;&lt;br&gt; &lt;span style="background-color:limegreen"&gt;Chemotherapy&lt;/span&gt;&lt;br&gt; &lt;span style="background-color:limegreen"&gt;Endocrine therapy&lt;/span&gt;&lt;br&gt; &lt;span style="background-color:limegreen"&gt;steroid therapy&lt;/span&gt;&lt;br&gt;…
181478604	2012-07-15 00:53:04	FALSE	519850194		2012-07-15 00:52:23	FALSE	amt	0.8507	189864	USA	CO	Denver	67.190.24.86	[232-241,];[243-251,];[253-257,];[591-601,];	---	[43-59,];[97-109,];[147-164,];[209-224,];[272-289,];[294-313,];[324-336,];		NCT00019500	110	[232-241,];[243-251,];[253-257,];[591-601,];	Words should be highlighted as MedicationName:&lt;br&gt;&lt;span style="background-color:yellow"&gt;tamoxifen&lt;/span&gt;&lt;br&gt; &lt;span style="background-color:yellow"&gt;estrogen&lt;/span&gt;&lt;br&gt; &lt;span style="background-color:yellow"&gt;DHEA&lt;/span&gt;&lt;br&gt; &lt;span style="background-color:yellow"&gt;Raloxifene&lt;/span&gt;&lt;br&gt;	[43-59,];[97-109,];[147-164,];[209-224,];[272-289,];[299-313,];	Words should be highlighted as MedicationType:&lt;br&gt;&lt;span style="background-color:limegreen"&gt;Biologic therapy&lt;/span&gt;&lt;br&gt; &lt;span style="background-color:limegreen"&gt;Chemotherapy&lt;/span&gt;&lt;br&gt; &lt;span style="background-color:limegreen"&gt;Endocrine therapy&lt;/span&gt;&lt;br&gt; &lt;span style="background-color:limegreen"&gt;steroid therapy&lt;/span&gt;&lt;br&gt;…
181478604	2012-07-15 09:38:35	FALSE	519994419		2012-07-15 09:37:46	FALSE	amt	0.8676	9978919	GBR	Q5	York	94.14.220.217	[232-241,];[243-251,];[253-257,];[591-601,];	---	[43-59,];[97-109,];[147-164,];[209-224,];[272-289,];		NCT00019500	110	[232-241,];[243-251,];[253-257,];[591-601,];	Words should be highlighted as MedicationName:&lt;br&gt;&lt;span style="background-color:yellow"&gt;tamoxifen&lt;/span&gt;&lt;br&gt; &lt;span style="background-color:yellow"&gt;estrogen&lt;/span&gt;&lt;br&gt; &lt;span style="background-color:yellow"&gt;DHEA&lt;/span&gt;&lt;br&gt; &lt;span style="background-color:yellow"&gt;Raloxifene&lt;/span&gt;&lt;br&gt;	[43-59,];[97-109,];[147-164,];[209-224,];[272-289,];[299-313,];	Words should be highlighted as MedicationType:&lt;br&gt;&lt;span style="background-color:limegreen"&gt;Biologic therapy&lt;/span&gt;&lt;br&gt; &lt;span style="background-color:limegreen"&gt;Chemotherapy&lt;/span&gt;&lt;br&gt; &lt;span style="background-color:limegreen"&gt;Endocrine therapy&lt;/span&gt;&lt;br&gt; &lt;span style="background-color:limegreen"&gt;steroid therapy&lt;/span&gt;&lt;br&gt;…
181478605	2012-07-14 04:15:33	FALSE	519505157		2012-07-14 04:10:33	FALSE	amt	0.7619	10162600	USA	FL	Palmetto	70.126.215.34	[302-311,];[313-323,];[325-337,];[1216-1228,];[1311-1323,];[1403-1415,];[1556-1568,];[1979-1988,];[1990-2002,];[2004-2013,];[2015-2024,];[2026-2036,];[2038-2048,];[2050-2058,];[2060-2069,];[2071-2083,];[2085-2096,];[2098-2107,];[2109-2119,];[2121-2133,];[2134-2141,];[2143-2155,];[2156-2162,];[2164-2174,];[2176-2186,];[2188-2196,];[2198-2209,];[2214-2223,];[2330-2340,];[2345-2360,];[2376-2384,];[3…	---	[352-364,];[1193-1205,];[1834-1853,];[2227-2243,];[2308-2316,];[3455-3469,];		NCT00019695	111	[302-311,];[313-323,];[325-337,];[1216-1228,];[1894-1918,];[1926-1964,];[1979-1988,];[1990-2002,];[2004-2013,];[2015-2024,];[2026-2036,];[2038-2048,];[2050-2058,];[2060-2069,];[2071-2083,];[2085-2096,];[2098-2107,];[2109-2119,];[2121-2141,];[2143-2162,];[2164-2174,];[2176-2186,];[2188-2196,];[2198-2209,];[2214-2223,];[2318-2328,];[2330-2340,];[2376-2384,];[3455-3469,];[3979-3991,];[3992-4003,];	Words should be highlighted as MedicationName:&lt;br&gt;&lt;span style="background-color:yellow"&gt;flutamide&lt;/span&gt;&lt;br&gt; &lt;span style="background-color:yellow"&gt;nilutamide&lt;/span&gt;&lt;br&gt; &lt;span style="background-color:yellow"&gt;bicalutamide&lt;/span&gt;&lt;br&gt; &lt;span style="background-color:yellow"&gt;ketoconazole&lt;/span&gt;&lt;br&gt; &lt;span style="background-c…	[352-364,];[1161-1177,];[1193-1205,];[1249-1266,];[1311-1323,];[1403-1415,];[1528-1544,];[1556-1568,];[1834-1853,];[1877-1888,];[2238-2243,];[2308-2316,];[2345-2360,];[2593-2604,];[2689-2701,];	Words should be highlighted as MedicationType:&lt;br&gt;&lt;span style="background-color:limegreen"&gt;antiandrogen&lt;/span&gt;&lt;br&gt; &lt;span style="background-color:limegreen"&gt;Biologic therapy&lt;/span&gt;&lt;br&gt; &lt;span style="background-color:limegreen"&gt;Chemotherapy&lt;/span&gt;&lt;br&gt; &lt;span style="background-color:limegreen"&gt;Endocrine therapy&lt;/span&gt;&lt;br&gt; &l…
181478605	2012-07-14 06:07:27	FALSE	519539568		2012-07-14 06:04:25	FALSE	amt	0.7891	43464	USA	OH	Holland	72.241.120.142	[302-311,];[313-323,];[325-337,];[866-878,];[1216-1228,];[1894-1918,];[1926-1964,];[1979-1988,];[1990-2002,];[2004-2013,];[2015-2024,];[2026-2036,];[2038-2048,];[2050-2058,];[2060-2069,];[2071-2083,];[2085-2096,];[2098-2107,];[2109-2119,];[2121-2141,];[2143-2162,];[2164-2174,];[2176-2186,];[2188-2196,];[2198-2209,];[2214-2223,];[2318-2328,];[2330-2340,];[3979-3991,];[3992-4003,];	---	[352-364,];[1161-1177,];[1193-1205,];[1249-1266,];[1311-1323,];[1834-1853,];[2308-2316,];[2345-2360,];		NCT00019695	111	[302-311,];[313-323,];[325-337,];[1216-1228,];[1894-1918,];[1926-1964,];[1979-1988,];[1990-2002,];[2004-2013,];[2015-2024,];[2026-2036,];[2038-2048,];[2050-2058,];[2060-2069,];[2071-2083,];[2085-2096,];[2098-2107,];[2109-2119,];[2121-2141,];[2143-2162,];[2164-2174,];[2176-2186,];[2188-2196,];[2198-2209,];[2214-2223,];[2318-2328,];[2330-2340,];[2376-2384,];[3455-3469,];[3979-3991,];[3992-4003,];	Words should be highlighted as MedicationName:&lt;br&gt;&lt;span style="background-color:yellow"&gt;flutamide&lt;/span&gt;&lt;br&gt; &lt;span style="background-color:yellow"&gt;nilutamide&lt;/span&gt;&lt;br&gt; &lt;span style="background-color:yellow"&gt;bicalutamide&lt;/span&gt;&lt;br&gt; &lt;span style="background-color:yellow"&gt;ketoconazole&lt;/span&gt;&lt;br&gt; &lt;span style="background-c…	[352-364,];[1161-1177,];[1193-1205,];[1249-1266,];[1311-1323,];[1403-1415,];[1528-1544,];[1556-1568,];[1834-1853,];[1877-1888,];[2238-2243,];[2308-2316,];[2345-2360,];[2593-2604,];[2689-2701,];	Words should be highlighted as MedicationType:&lt;br&gt;&lt;span style="background-color:limegreen"&gt;antiandrogen&lt;/span&gt;&lt;br&gt; &lt;span style="background-color:limegreen"&gt;Biologic therapy&lt;/span&gt;&lt;br&gt; &lt;span style="background-color:limegreen"&gt;Chemotherapy&lt;/span&gt;&lt;br&gt; &lt;span style="background-color:limegreen"&gt;Endocrine therapy&lt;/span&gt;&lt;br&gt; &l…
181478605	2012-07-14 22:40:56	FALSE	519809904		2012-07-14 22:36:54	FALSE	amt	1	9434415	USA	TX	Spring	98.200.192.216	[302-311,];[313-323,];[325-337,];[1216-1228,];[1894-1912,];[1926-1964,];[1979-1988,];[1990-2002,];[2004-2013,];[2015-2024,];[2026-2036,];[2038-2048,];[2050-2058,];[2060-2069,];[2071-2083,];[2085-2096,];[2098-2107,];[2109-2119,];[2121-2141,];[2143-2162,];[2164-2174,];[2176-2186,];[2188-2196,];[2198-2209,];[2214-2223,];[2318-2328,];[2330-2340,];[2376-2384,];[3979-3991,];[3992-4003,];	---	[352-364,];[1161-1177,];[1193-1205,];[1249-1266,];[1311-1323,];[1403-1415,];[1528-1544,];[1556-1568,];[2308-2316,];[2345-2360,];		NCT00019695	111	[302-311,];[313-323,];[325-337,];[1216-1228,];[1894-1918,];[1926-1964,];[1979-1988,];[1990-2002,];[2004-2013,];[2015-2024,];[2026-2036,];[2038-2048,];[2050-2058,];[2060-2069,];[2071-2083,];[2085-2096,];[2098-2107,];[2109-2119,];[2121-2141,];[2143-2162,];[2164-2174,];[2176-2186,];[2188-2196,];[2198-2209,];[2214-2223,];[2318-2328,];[2330-2340,];[2376-2384,];[3455-3469,];[3979-3991,];[3992-4003,];	Words should be highlighted as MedicationName:&lt;br&gt;&lt;span style="background-color:yellow"&gt;flutamide&lt;/span&gt;&lt;br&gt; &lt;span style="background-color:yellow"&gt;nilutamide&lt;/span&gt;&lt;br&gt; &lt;span style="background-color:yellow"&gt;bicalutamide&lt;/span&gt;&lt;br&gt; &lt;span style="background-color:yellow"&gt;ketoconazole&lt;/span&gt;&lt;br&gt; &lt;span style="background-c…	[352-364,];[1161-1177,];[1193-1205,];[1249-1266,];[1311-1323,];[1403-1415,];[1528-1544,];[1556-1568,];[1834-1853,];[1877-1888,];[2238-2243,];[2308-2316,];[2345-2360,];[2593-2604,];[2689-2701,];	Words should be highlighted as MedicationType:&lt;br&gt;&lt;span style="background-color:limegreen"&gt;antiandrogen&lt;/span&gt;&lt;br&gt; &lt;span style="background-color:limegreen"&gt;Biologic therapy&lt;/span&gt;&lt;br&gt; &lt;span style="background-color:limegreen"&gt;Chemotherapy&lt;/span&gt;&lt;br&gt; &lt;span style="background-color:limegreen"&gt;Endocrine therapy&lt;/span&gt;&lt;br&gt; &l…
181478605	2012-07-15 02:54:37	FALSE	519884625		2012-07-15 02:49:47	FALSE	amt	0.799	6566442	USA	CA	Oakland	107.39.89.189	[302-311,];[313-323,];[325-337,];[1216-1228,];[1894-1918,];[1926-1952,];[1979-1988,];[1990-2002,];[2004-2013,];[2015-2024,];[2026-2036,];[2038-2048,];[2050-2058,];[2060-2069,];[2071-2083,];[2085-2096,];[2098-2107,];[2109-2119,];[2121-2133,];[2134-2141,];[2143-2162,];[2164-2174,];[2176-2186,];[2188-2196,];[2198-2209,];[2214-2223,];[2318-2328,];[2330-2340,];[2376-2384,];[3979-3991,];[3992-4003,];	---	[352-364,];[1193-1205,];[1249-1266,];[1311-1323,];[2238-2243,];[2308-2316,];[2345-2360,];		NCT00019695	111	[302-311,];[313-323,];[325-337,];[1216-1228,];[1894-1918,];[1926-1964,];[1979-1988,];[1990-2002,];[2004-2013,];[2015-2024,];[2026-2036,];[2038-2048,];[2050-2058,];[2060-2069,];[2071-2083,];[2085-2096,];[2098-2107,];[2109-2119,];[2121-2141,];[2143-2162,];[2164-2174,];[2176-2186,];[2188-2196,];[2198-2209,];[2214-2223,];[2318-2328,];[2330-2340,];[2376-2384,];[3455-3469,];[3979-3991,];[3992-4003,];	Words should be highlighted as MedicationName:&lt;br&gt;&lt;span style="background-color:yellow"&gt;flutamide&lt;/span&gt;&lt;br&gt; &lt;span style="background-color:yellow"&gt;nilutamide&lt;/span&gt;&lt;br&gt; &lt;span style="background-color:yellow"&gt;bicalutamide&lt;/span&gt;&lt;br&gt; &lt;span style="background-color:yellow"&gt;ketoconazole&lt;/span&gt;&lt;br&gt; &lt;span style="background-c…	[352-364,];[1161-1177,];[1193-1205,];[1249-1266,];[1311-1323,];[1403-1415,];[1528-1544,];[1556-1568,];[1834-1853,];[1877-1888,];[2238-2243,];[2308-2316,];[2345-2360,];[2593-2604,];[2689-2701,];	Words should be highlighted as MedicationType:&lt;br&gt;&lt;span style="background-color:limegreen"&gt;antiandrogen&lt;/span&gt;&lt;br&gt; &lt;span style="background-color:limegreen"&gt;Biologic therapy&lt;/span&gt;&lt;br&gt; &lt;span style="background-color:limegreen"&gt;Chemotherapy&lt;/span&gt;&lt;br&gt; &lt;span style="background-color:limegreen"&gt;Endocrine therapy&lt;/span&gt;&lt;br&gt; &l…
[truncated: 16,446 more rows]

## Sheet: Correction
_unit_id	_created_at	_golden	_id	_missed	_started_at	_tainted	_channel	_trust	_worker_id	_country	_region	_city	_ip	medicationname	medicationnamemedicationtype	medicationtype	orig__golden	filename	mapid	medicationname_gold	medicationname_gold_reason	medicationnamepre	medicationtype_gold	medicationtype_gold_reason	medicationtypepre	offset	sentences	jobs
180062680	2012-07-08 00:27:00	FALSE	515956397		2012-07-08 00:27:00	FALSE	amt	0.8889	1416888	CAN	NB	Fredericton	142.167.93.194	[408-417,];	medicationname:[408-417,];medicationtype:[350-373,];[421-428,];	[350-373,];[421-428,];		NCT00601250	511608730	[408-417,];	Words should be highlighted as MedicationName:&lt;br&gt;&lt;span style="background-color:yellow"&gt;metformin&lt;/span&gt;&lt;br&gt;	[408-417,];		Words should be highlighted as MedicationType:&lt;br&gt;	[350-373,];[421-428,];	775	7. Signed and dated written informed consent by date of Visit 1a in accordance with GCP&lt;br&gt; and local legislation&lt;br&gt;&lt;br&gt; Exclusion Criteria:&lt;br&gt;&lt;br&gt; 1. Myocardial infarction, stroke or TIA within 6 months prior to informed consent&lt;br&gt;&lt;br&gt; 2. Impaired hepatic function&lt;br&gt;&lt;br&gt; 3. Known hypersensitivity or allergy to the investigational product …	53
[truncated: 99 more rows]

## Sheet: Linking
_unit_id	_created_at	_golden	_id	_missed	_started_at	_tainted	_channel	_trust	_worker_id	_country	_region	_city	_ip	attribute	linkinginfo	medication_or_type	requirearea	orig__golden	filename	linkinginfo_gold	offset
182853702	2012-07-19 06:20:00	FALSE	523636588		2012-07-19 06:20:00	FALSE	amt	0.9217	9469982	CAN	ON	Toronto	24.52.214.235		[449-467,];[443-448,]L				NCT00000299	[449-467,];[443-448,]L	0
[truncated: 100 more rows]
